# Supplementary material for: Characterization and Evolution of microRNA Genes Derived from Repetitive Elements and Duplication Events in Plants
Source: PLoS One. 2012 Apr 16;7(4):e34092. doi: 10.1371/journal.pone.0034092 (PMC3327684; doi:10.1371/journal.pone.0034092)
Supplement: File S1 — Information of miRNAs that overlap with repetitive elements in the four test plant species. (XLS) [file pone.0034092.s001.xls]

## Sheet: A.thaliana
Chromorsome	Start	End	Strand	ID	Repeats-related
1	78927	79037	-	ACC="MI0000199"; ID="ath-MIR165a";	NRrmiRNAs
1	234006	234159	-	ACC="MI0010632"; ID="ath-MIR2112";	NRrmiRNAs
1	3961348	3961464	-	ACC="MI0000989"; ID="ath-MIR171b";	NRrmiRNAs
1	4182132	4182299	-	ACC="MI0005102"; ID="ath-MIR472";	NRrmiRNAs
1	4820355	4820549	-	ACC="MI0005386"; ID="ath-MIR830";	NRrmiRNAs
1	6695420	6695609	-	ACC="MI0000982"; ID="ath-MIR169h";	NRrmiRNAs
1	9363196	9363288	-	ACC="MI0001007"; ID="ath-MIR395a";	NRrmiRNAs
1	11230463	11230612	-	ACC="MI0001073"; ID="ath-MIR404";	NRrmiRNAs
1	11834022	11834226	-	ACC="MI0005385"; ID="ath-MIR829";	NRrmiRNAs
1	13050667	13050864	-	ACC="MI0014666"; ID="ath-MIR773b";	NRrmiRNAs
1	16766259	16766438	-	ACC="MI0017894"; ID="ath-MIR5024";	NRrmiRNAs
1	18026811	18027031	-	ACC="MI0000187"; ID="ath-MIR157d";	NRrmiRNAs
1	19430078	19430277	-	ACC="MI0001078"; ID="ath-MIR406";	NRrmiRNAs
1	20039463	20039616	-	ACC="MI0000978"; ID="ath-MIR169d";	NRrmiRNAs
1	22930089	22930204	-	ACC="MI0000990"; ID="ath-MIR171c";	NRrmiRNAs
1	23345377	23345511	-	ACC="MI0001021"; ID="ath-MIR399b";	NRrmiRNAs
1	24543740	24544014	-	ACC="MI0017886"; ID="ath-MIR5018";	NRrmiRNAs
1	24913202	24913299	-	ACC="MI0000184"; ID="ath-MIR157a";	NRrmiRNAs
1	25137456	25137563	-	ACC="MI0001425"; ID="ath-MIR414";	NRrmiRNAs
1	25278944	25279207	-	ACC="MI0005395"; ID="ath-MIR839";	NRrmiRNAs
1	26269979	26270078	-	ACC="MI0001010"; ID="ath-MIR395d";	NRrmiRNAs
1	26272776	26272870	-	ACC="MI0001011"; ID="ath-MIR395e";	NRrmiRNAs
1	26773539	26773725	-	ACC="MI0005435"; ID="ath-MIR858";	NRrmiRNAs
1	27713233	27713416	-	ACC="MI0000189"; ID="ath-MIR159a";	NRrmiRNAs
1	28544454	28544853	-	ACC="MI0005391"; ID="ath-MIR835";	NRrmiRNAs
1	28500	28706	+	ACC="MI0005394"; ID="ath-MIR838";	NRrmiRNAs
1	2165517	2165746	+	ACC="MI0005410"; ID="ath-MIR847";	NRrmiRNAs
1	6220646	6220841	+	ACC="MI0000218"; ID="ath-MIR159b";	NRrmiRNAs
1	6520941	6521124	+	ACC="MI0005393"; ID="ath-MIR837";	NRrmiRNAs
1	6740500	6740591	+	ACC="MI0005441"; ID="ath-MIR864";	NRrmiRNAs
1	7058194	7058310	+	ACC="MI0001005"; ID="ath-MIR394a";	NRrmiRNAs
1	7423518	7423611	+	ACC="MI0005111"; ID="ath-MIR781";	NRrmiRNAs
1	9364471	9364570	+	ACC="MI0001008"; ID="ath-MIR395b";	NRrmiRNAs
1	9367080	9367179	+	ACC="MI0001009"; ID="ath-MIR395c";	NRrmiRNAs
1	10227073	10227195	+	ACC="MI0001020"; ID="ath-MIR399a";	NRrmiRNAs
1	11137539	11137915	+	ACC="MI0000975"; ID="ath-MIR167d";	NRrmiRNAs
1	11785936	11786037	+	ACC="MI0001069"; ID="ath-MIR400";	NRrmiRNAs
1	11901409	11901520	+	ACC="MI0013362"; ID="ath-MIR2933a";	NRrmiRNAs
1	11957460	11957730	+	ACC="MI0005433"; ID="ath-MIR856";	NRrmiRNAs
1	13067251	13067335	+	ACC="MI0005103"; ID="ath-MIR773";	NRrmiRNAs
1	16993891	16994045	+	ACC="MI0017895"; ID="ath-MIR5025";	NRrmiRNAs
1	17825685	17825857	+	ACC="MI0000193"; ID="ath-MIR161";	NRrmiRNAs
1	20041518	20041734	+	ACC="MI0000979"; ID="ath-MIR169e";	NRrmiRNAs
1	20772218	20772302	+	ACC="MI0001084"; ID="ath-MIR158b";	NRrmiRNAs
1	22107346	22107456	+	ACC="MI0001441"; ID="ath-MIR426";	NRrmiRNAs
1	22149718	22149843	+	ACC="MI0005436"; ID="ath-MIR859";	NRrmiRNAs
1	22149936	22150033	+	ACC="MI0005104"; ID="ath-MIR774";	NRrmiRNAs
1	22150128	22150266	+	ACC="MI0014668"; ID="ath-MIR774b";	NRrmiRNAs
1	22372462	22372578	+	ACC="MI0017891"; ID="ath-MIR5022";	NRrmiRNAs
1	22372670	22372790	+	ACC="MI0015816"; ID="ath-MIR4227";	NRrmiRNAs
1	22577067	22577265	+	ACC="MI0005398"; ID="ath-MIR842";	NRrmiRNAs
1	22577375	22577733	+	ACC="MI0005402"; ID="ath-MIR846";	NRrmiRNAs
1	22795618	22795735	+	ACC="MI0005106"; ID="ath-MIR776";	NRrmiRNAs
1	23058034	23058156	+	ACC="MI0001424"; ID="ath-MIR413";	NRrmiRNAs
1	24553909	24554049	+	ACC="MI0017882"; ID="ath-MIR5014";	NRrmiRNAs
1	24721121	24721451	+	ACC="MI0005113"; ID="ath-MIR783";	NRrmiRNAs
1	24884066	24884396	+	ACC="MI0000196"; ID="ath-MIR163";	NRrmiRNAs
1	24921086	24921217	+	ACC="MI0000185"; ID="ath-MIR157b";	NRrmiRNAs
1	26273858	26273969	+	ACC="MI0001012"; ID="ath-MIR395f";	NRrmiRNAs
1	26638000	26638107	+	ACC="MI0005107"; ID="ath-MIR777";	NRrmiRNAs
1	27987016	27987125	+	ACC="MI0001426"; ID="ath-MIR415";	NRrmiRNAs
1	28568808	28568928	+	ACC="MI0001006"; ID="ath-MIR394b";	NRrmiRNAs
1	28889375	28889532	+	ACC="MI0015817"; ID="ath-MIR4228";	NRrmiRNAs
1	29016520	29016828	+	ACC="MI0001071"; ID="ath-MIR402";	NRrmiRNAs
1	29422452	29422574	+	ACC="MI0005105"; ID="ath-MIR775";	NRrmiRNAs
1	29525151	29525337	+	ACC="MI0005389"; ID="ath-MIR833";	NRrmiRNAs
2	771337	771562	-	ACC="MI0005396"; ID="ath-MIR840";	NRrmiRNAs
2	4142323	4142473	-	ACC="MI0001013"; ID="ath-MIR396a";	NRrmiRNAs
2	8412516	8412618	-	ACC="MI0001082"; ID="ath-MIR156g";	NRrmiRNAs
2	9634957	9635113	-	ACC="MI0001074"; ID="ath-MIR405a";	NRrmiRNAs
2	9942151	9942335	-	ACC="MI0005400"; ID="ath-MIR844";	NRrmiRNAs
2	10634280	10634616	-	ACC="MI0005392"; ID="ath-MIR836";	NRrmiRNAs
2	10676451	10676573	-	ACC="MI0000178"; ID="ath-MIR156a";	NRrmiRNAs
2	11942914	11943015	-	ACC="MI0000215"; ID="ath-MIR172a";	NRrmiRNAs
2	11974711	11974881	-	ACC="MI0017889"; ID="ath-MIR5021";	NRrmiRNAs
2	13708748	13708864	-	ACC="MI0001428"; ID="ath-MIR417";	NRrmiRNAs
2	14442978	14443077	-	ACC="MI0001023"; ID="ath-MIR399d";	NRrmiRNAs
2	17349437	17349574	-	ACC="MI0005108"; ID="ath-MIR778";	NRrmiRNAs
2	1040938	1041042	+	ACC="MI0001017"; ID="ath-MIR398a";	NRrmiRNAs
2	4674427	4674698	+	ACC="MI0005411"; ID="ath-MIR855";	RrmiRNAs
2	7008520	7008599	+	ACC="MI0001427"; ID="ath-MIR416";	NRrmiRNAs
2	7166817	7166975	+	ACC="MI0017881"; ID="ath-MIR5013";	NRrmiRNAs
2	8432648	8432796	+	ACC="MI0017880"; ID="ath-MIR5012";	NRrmiRNAs
2	9560761	9560923	+	ACC="MI0005109"; ID="ath-MIR779";	NRrmiRNAs
2	9919984	9920197	+	ACC="MI0017884"; ID="ath-MIR5016";	NRrmiRNAs
2	10247206	10247462	+	ACC="MI0005387"; ID="ath-MIR831";	NRrmiRNAs
2	10403230	10403370	+	ACC="MI0017887"; ID="ath-MIR5019";	NRrmiRNAs
2	10718096	10718198	+	ACC="MI0005439"; ID="ath-MIR862";	NRrmiRNAs
2	11159660	11159845	+	ACC="MI0005381"; ID="ath-MIR825";	NRrmiRNAs
2	13866205	13866467	+	ACC="MI0001079"; ID="ath-MIR407";	NRrmiRNAs
2	14443504	14443612	+	ACC="MI0001024"; ID="ath-MIR399e";	NRrmiRNAs
2	14444997	14445114	+	ACC="MI0001025"; ID="ath-MIR399f";	NRrmiRNAs
2	15611870	15611982	+	ACC="MI0008303"; ID="ath-MIR1886";	NRrmiRNAs
2	16061954	16062060	+	ACC="MI0001000"; ID="ath-MIR390a";	NRrmiRNAs
2	16340279	16340363	+	ACC="MI0000190"; ID="ath-MIR160a";	NRrmiRNAs
2	16652101	16652233	+	ACC="MI0001003"; ID="ath-MIR393a";	NRrmiRNAs
2	17029701	17029899	+	ACC="MI0001086"; ID="ath-MIR319c";	NRrmiRNAs
2	18994632	18994856	+	ACC="MI0001085"; ID="ath-MIR159c";	NRrmiRNAs
2	19176108	19176277	+	ACC="MI0000201"; ID="ath-MIR166a";	NRrmiRNAs
2	19319814	19320031	+	ACC="MI0001080"; ID="ath-MIR408";	NRrmiRNAs
2	19415052	19415186	+	ACC="MI0001072"; ID="ath-MIR403";	NRrmiRNAs
2	19520752	19520864	+	ACC="MI0000197"; ID="ath-MIR164a";	NRrmiRNAs
3	1306622	1306781	-	ACC="MI0001088"; ID="ath-MIR167c";	NRrmiRNAs
3	3366331	3366430	-	ACC="MI0000188"; ID="ath-MIR158a";	NRrmiRNAs
3	3599776	3599908	-	ACC="MI0000991"; ID="ath-MIR172c";	NRrmiRNAs
3	4358994	4359219	-	ACC="MI0000212"; ID="ath-MIR169a";	NRrmiRNAs
3	4496775	4496965	-	ACC="MI0005380"; ID="ath-MIR823";	NRrmiRNAs
3	4805684	4805850	-	ACC="MI0000980"; ID="ath-MIR169f";	NRrmiRNAs
3	5496985	5497119	-	ACC="MI0017892"; ID="ath-MIR5023";	NRrmiRNAs
3	5500032	5500152	-	ACC="MI0013364"; ID="ath-MIR2934";	NRrmiRNAs
3	6244500	6244716	-	ACC="MI0000186"; ID="ath-MIR157c";	NRrmiRNAs
3	9871960	9872165	-	ACC="MI0000983"; ID="ath-MIR169i";	NRrmiRNAs
3	9872333	9872553	-	ACC="MI0000984"; ID="ath-MIR169j";	NRrmiRNAs
3	9875525	9875737	-	ACC="MI0000985"; ID="ath-MIR169k";	NRrmiRNAs
3	9875893	9876103	-	ACC="MI0000986"; ID="ath-MIR169l";	NRrmiRNAs
3	9878168	9878379	-	ACC="MI0000987"; ID="ath-MIR169m";	NRrmiRNAs
3	9878540	9878754	-	ACC="MI0000988"; ID="ath-MIR169n";	NRrmiRNAs
3	16072449	16072637	-	ACC="MI0005404"; ID="ath-MIR849";	NRrmiRNAs
3	17402762	17402873	-	ACC="MI0013363"; ID="ath-MIR2933b";	NRrmiRNAs
3	17838135	17838266	-	ACC="MI0005438"; ID="ath-MIR861";	NRrmiRNAs
3	19659301	19659413	-	ACC="MI0005101"; ID="ath-MIR771";	NRrmiRNAs
3	19659532	19659715	-	ACC="MI0005406"; ID="ath-MIR851";	NRrmiRNAs
3	22122760	22122936	-	ACC="MI0005383"; ID="ath-MIR827";	NRrmiRNAs
3	2854284	2854442	+	ACC="MI0010630"; ID="ath-MIR2111a";	NRrmiRNAs
3	5500037	5500147	+	ACC="MI0005112"; ID="ath-MIR782";	NRrmiRNAs
3	6217476	6217600	+	ACC="MI0015818"; ID="ath-MIR3440b";	NRrmiRNAs
3	6488234	6488426	+	ACC="MI0005446"; ID="ath-MIR868";	NRrmiRNAs
3	6516218	6516290	+	ACC="MI0001429"; ID="ath-MIR418";	NRrmiRNAs
3	8108072	8108209	+	ACC="MI0000208"; ID="ath-MIR167a";	NRrmiRNAs
3	8236153	8236254	+	ACC="MI0000217"; ID="ath-MIR173";	NRrmiRNAs
3	8346367	8346656	+	ACC="MI0005408"; ID="ath-MIR853";	NRrmiRNAs
3	17742098	17742302	+	ACC="MI0005399"; ID="ath-MIR843";	NRrmiRNAs
3	19073434	19073556	+	ACC="MI0000214"; ID="ath-MIR171a";	NRrmiRNAs
3	20587904	20588027	+	ACC="MI0000992"; ID="ath-MIR172d";	NRrmiRNAs
3	20691647	20691806	+	ACC="MI0001004"; ID="ath-MIR393b";	NRrmiRNAs
3	22922206	22922325	+	ACC="MI0000202"; ID="ath-MIR166b";	NRrmiRNAs
3	23406168	23406276	+	ACC="MI0000209"; ID="ath-MIR167b";	NRrmiRNAs
4	369831	370012	-	ACC="MI0000200"; ID="ath-MIR165b";	NRrmiRNAs
4	1046804	1046983	-	ACC="MI0013366"; ID="ath-MIR2936";	NRrmiRNAs
4	1523306	1523503	-	ACC="MI0002409"; ID="ath-MIR447c";	NRrmiRNAs
4	1528134	1528370	-	ACC="MI0002407"; ID="ath-MIR447a";	NRrmiRNAs
4	1535426	1535661	-	ACC="MI0002408"; ID="ath-MIR447b";	NRrmiRNAs
4	2789656	2789741	-	ACC="MI0001077"; ID="ath-MIR405d";	NRrmiRNAs
4	5020237	5020486	-	ACC="MI0001070"; ID="ath-MIR401";	RrmiRNAs
4	6546647	6546827	-	ACC="MI0017898"; ID="ath-MIR5028";	NRrmiRNAs
4	6787003	6787153	-	ACC="MI0017893"; ID="ath-MIR5020b";	NRrmiRNAs
4	6791301	6791470	-	ACC="MI0017888"; ID="ath-MIR5020a";	NRrmiRNAs
4	7878185	7878561	-	ACC="MI0005434"; ID="ath-MIR857";	NRrmiRNAs
4	7878652	7878760	-	ACC="MI0001016"; ID="ath-MIR397b";	NRrmiRNAs
4	7885251	7885462	-	ACC="MI0005397"; ID="ath-MIR841";	NRrmiRNAs
4	7890570	7890719	-	ACC="MI0016588"; ID="ath-MIR3932b";	NRrmiRNAs
4	8504141	8504314	-	ACC="MI0005110"; ID="ath-MIR780";	NRrmiRNAs
4	10711558	10711762	-	ACC="MI0015820"; ID="ath-MIR4240";	NRrmiRNAs
4	11482879	11483257	-	ACC="MI0000981"; ID="ath-MIR169g";	NRrmiRNAs
4	11962901	11963078	-	ACC="MI0017885"; ID="ath-MIR5017";	NRrmiRNAs
4	12214069	12214167	-	ACC="MI0005444"; ID="ath-MIR845b";	NRrmiRNAs
4	12217406	12217568	-	ACC="MI0005401"; ID="ath-MIR845a";	NRrmiRNAs
4	15415418	15415521	-	ACC="MI0000180"; ID="ath-MIR156c";	NRrmiRNAs
4	1340479	1340656	+	ACC="MI0005382"; ID="ath-MIR826";	NRrmiRNAs
4	2179000	2179122	+	ACC="MI0016587"; ID="ath-MIR3932a";	NRrmiRNAs
4	2184135	2184629	+	ACC="MI0014669"; ID="ath-MIR841b";	NRrmiRNAs
4	2625950	2626056	+	ACC="MI0001015"; ID="ath-MIR397a";	NRrmiRNAs
4	6413010	6413342	+	ACC="MI0005388"; ID="ath-MIR832";	NRrmiRNAs
4	7844496	7844688	+	ACC="MI0017896"; ID="ath-MIR5026";	NRrmiRNAs
4	7845707	7845927	+	ACC="MI0005405"; ID="ath-MIR850";	NRrmiRNAs
4	7846597	7846899	+	ACC="MI0005440"; ID="ath-MIR863";	NRrmiRNAs
4	8336166	8336373	+	ACC="MI0005407"; ID="ath-MIR852";	NRrmiRNAs
4	8460516	8460662	+	ACC="MI0015815"; ID="ath-MIR4221";	NRrmiRNAs
4	9888982	9889070	+	ACC="MI0000191"; ID="ath-MIR160b";	NRrmiRNAs
4	10578635	10578772	+	ACC="MI0000210"; ID="ath-MIR168a";	NRrmiRNAs
4	11368752	11368874	+	ACC="MI0015819"; ID="ath-MIR4239";	NRrmiRNAs
4	11370263	11370325	+	ACC="MI0008304"; ID="ath-MIR1887";	NRrmiRNAs
4	11375364	11375481	+	ACC="MI0005445"; ID="ath-MIR867";	NRrmiRNAs
4	12352956	12353131	+	ACC="MI0000544"; ID="ath-MIR319a";	NRrmiRNAs
4	12625094	12625782	+	ACC="MI0005409"; ID="ath-MIR824";	NRrmiRNAs
4	13846971	13847161	+	ACC="MI0005384"; ID="ath-MIR828";	NRrmiRNAs
4	15074899	15075081	+	ACC="MI0000179"; ID="ath-MIR156b";	NRrmiRNAs
4	15660370	15660475	+	ACC="MI0001430"; ID="ath-MIR419";	NRrmiRNAs
5	897020	897356	-	ACC="MI0005379"; ID="ath-MIR822";	NRrmiRNAs
5	1188207	1188301	-	ACC="MI0000216"; ID="ath-MIR172b";	NRrmiRNAs
5	2634905	2635044	-	ACC="MI0000194"; ID="ath-MIR162a";	NRrmiRNAs
5	2641426	2641674	-	ACC="MI0005390"; ID="ath-MIR834";	NRrmiRNAs
5	3456632	3456749	-	ACC="MI0000181"; ID="ath-MIR156d";	NRrmiRNAs
5	4479397	4479591	-	ACC="MI0005403"; ID="ath-MIR848";	NRrmiRNAs
5	7583055	7583403	-	ACC="MI0014667"; ID="ath-MIR3434";	NRrmiRNAs
5	7740598	7740708	-	ACC="MI0000195"; ID="ath-MIR162b";	NRrmiRNAs
5	11324370	11324590	-	ACC="MI0005413"; ID="ath-MIR854b";	NRrmiRNAs
5	11689861	11690081	-	ACC="MI0005415"; ID="ath-MIR854d";	NRrmiRNAs
5	15870590	15871000	-	ACC="MI0000977"; ID="ath-MIR169c";	NRrmiRNAs
5	15891579	15891873	-	ACC="MI0005447"; ID="ath-MIR869";	NRrmiRNAs
5	16157823	16157948	-	ACC="MI0005443"; ID="ath-MIR866";	NRrmiRNAs
5	16660469	16660640	-	ACC="MI0000545"; ID="ath-MIR319b";	NRrmiRNAs
5	16775520	16775662	-	ACC="MI0000205"; ID="ath-MIR166e";	NRrmiRNAs
5	18358788	18358911	-	ACC="MI0000211"; ID="ath-MIR168b";	NRrmiRNAs
5	19009094	19009182	-	ACC="MI0000192"; ID="ath-MIR160c";	NRrmiRNAs
5	20554881	20555053	-	ACC="MI0017883"; ID="ath-MIR5015a";	NRrmiRNAs
5	21395545	21395629	-	ACC="MI0005448"; ID="ath-MIR870";	NRrmiRNAs
5	22251822	22251921	-	ACC="MI0013368"; ID="ath-MIR2938";	RrmiRNAs
5	22597012	22597117	-	ACC="MI0001083"; ID="ath-MIR156h";	NRrmiRNAs
5	25230568	25230667	-	ACC="MI0001431"; ID="ath-MIR420";	NRrmiRNAs
5	26411580	26411672	-	ACC="MI0000213"; ID="ath-MIR170";	NRrmiRNAs
5	287584	287736	+	ACC="MI0000198"; ID="ath-MIR164b";	NRrmiRNAs
5	400358	400524	+	ACC="MI0010631"; ID="ath-MIR2111b";	NRrmiRNAs
5	2838635	2838773	+	ACC="MI0000203"; ID="ath-MIR166c";	NRrmiRNAs
5	2840622	2840734	+	ACC="MI0000204"; ID="ath-MIR166d";	NRrmiRNAs
5	3867207	3867313	+	ACC="MI0000182"; ID="ath-MIR156e";	NRrmiRNAs
5	4691022	4691137	+	ACC="MI0001018"; ID="ath-MIR398b";	NRrmiRNAs
5	4694694	4694808	+	ACC="MI0001019"; ID="ath-MIR398c";	NRrmiRNAs
5	5169990	5170131	+	ACC="MI0005442"; ID="ath-MIR865";	NRrmiRNAs
5	7168870	7168969	+	ACC="MI0008305"; ID="ath-MIR1888";	NRrmiRNAs
5	8527469	8527649	+	ACC="MI0000976"; ID="ath-MIR169b";	NRrmiRNAs
5	9098791	9098916	+	ACC="MI0005437"; ID="ath-MIR860";	NRrmiRNAs
5	9136106	9136237	+	ACC="MI0000183"; ID="ath-MIR156f";	NRrmiRNAs
5	9852674	9852775	+	ACC="MI0001087"; ID="ath-MIR164c";	NRrmiRNAs
5	10943902	10944062	+	ACC="MI0017897"; ID="ath-MIR5027";	NRrmiRNAs
5	11838096	11838316	+	ACC="MI0005414"; ID="ath-MIR854c";	NRrmiRNAs
5	11847719	11847939	+	ACC="MI0005412"; ID="ath-MIR854a";	NRrmiRNAs
5	11942467	11942687	+	ACC="MI0015956"; ID="ath-MIR854e";	NRrmiRNAs
5	12268507	12268697	+	ACC="MI0017899"; ID="ath-MIR5029";	NRrmiRNAs
5	13611798	13611932	+	ACC="MI0001014"; ID="ath-MIR396b";	NRrmiRNAs
5	13622416	13622838	+	ACC="MI0013367"; ID="ath-MIR2937";	NRrmiRNAs
5	15758105	15758192	+	ACC="MI0016589"; ID="ath-MIR3933";	NRrmiRNAs
5	17516301	17516405	+	ACC="MI0000206"; ID="ath-MIR166f";	NRrmiRNAs
5	19566960	19567084	+	ACC="MI0013369"; ID="ath-MIR2939";	NRrmiRNAs
5	19567208	19567386	+	ACC="MI0015821"; ID="ath-MIR4243";	NRrmiRNAs
5	20632514	20632637	+	ACC="MI0001075"; ID="ath-MIR405b";	NRrmiRNAs
5	23636947	23637066	+	ACC="MI0001001"; ID="ath-MIR390b";	NRrmiRNAs
5	23988472	23988596	+	ACC="MI0001089"; ID="ath-MIR172e";	NRrmiRNAs
5	24293093	24293298	+	ACC="MI0001002"; ID="ath-MIR391";	NRrmiRNAs
5	24962485	24962598	+	ACC="MI0001022"; ID="ath-MIR399c";	NRrmiRNAs
5	25504798	25504919	+	ACC="MI0000207"; ID="ath-MIR166g";	NRrmiRNAs

## Sheet: P.trichocarpa
Chromorsome	Start	End	Strand	ID	Repeats-related
scaffold_1	3089790	3089954	-	ACC="MI0002245"; ID="ptc-MIR169a";	NRrmiRNAs
scaffold_1	7887933	7888120	-	ACC="MI0002296"; ID="ptc-MIR319a";	NRrmiRNAs
scaffold_1	15560467	15560570	-	ACC="MI0002265"; ID="ptc-MIR169o";	NRrmiRNAs
scaffold_1	31302159	31302295	-	ACC="MI0002260"; ID="ptc-MIR169j";	NRrmiRNAs
scaffold_1	31302443	31302565	-	ACC="MI0002259"; ID="ptc-MIR169i";	NRrmiRNAs
scaffold_1	31797187	31797280	-	ACC="MI0002281"; ID="ptc-MIR171e";	NRrmiRNAs
scaffold_1	48219698	48219792	-	ACC="MI0002376"; ID="ptc-MIR478h";	RrmiRNAs
scaffold_1	8837231	8837394	+	ACC="MI0002218"; ID="ptc-MIR166a";	NRrmiRNAs
scaffold_1	9003159	9003265	+	ACC="MI0002359"; ID="ptc-MIR474b";	NRrmiRNAs
scaffold_1	24216475	24216656	+	ACC="MI0002290"; ID="ptc-MIR172d";	NRrmiRNAs
scaffold_1	27693951	27694069	+	ACC="MI0002305"; ID="ptc-MIR390a";	NRrmiRNAs
scaffold_1	27741711	27741825	+	ACC="MI0002267"; ID="ptc-MIR169q";	NRrmiRNAs
scaffold_1	27741955	27742063	+	ACC="MI0002273"; ID="ptc-MIR169w";	NRrmiRNAs
scaffold_1	43414059	43414160	+	ACC="MI0002201"; ID="ptc-MIR160a";	NRrmiRNAs
scaffold_1	44456408	44456465	+	ACC="MI0002386"; ID="ptc-MIR478r";	RrmiRNAs
scaffold_10	10015916	10016002	-	ACC="MI0002240"; ID="ptc-MIR167f";	NRrmiRNAs
scaffold_10	14828054	14828153	-	ACC="MI0002351"; ID="ptc-MIR403b";	NRrmiRNAs
scaffold_10	17888037	17888120	-	ACC="MI0002310"; ID="ptc-MIR393b";	NRrmiRNAs
scaffold_10	18369999	18370141	-	ACC="MI0002293"; ID="ptc-MIR172g";	NRrmiRNAs
scaffold_10	19900042	19900169	-	ACC="MI0002289"; ID="ptc-MIR172c";	NRrmiRNAs
scaffold_10	7227918	7228024	+	ACC="MI0002250"; ID="ptc-MIR169ae";	NRrmiRNAs
scaffold_10	9569645	9569745	+	ACC="MI0002225"; ID="ptc-MIR166h";	NRrmiRNAs
scaffold_10	11417599	11417683	+	ACC="MI0007039"; ID="ptc-MIR1444c";	RrmiRNAs
scaffold_10	12908656	12908780	+	ACC="MI0002363"; ID="ptc-MIR475c";	NRrmiRNAs
scaffold_10	15683184	15683292	+	ACC="MI0002335"; ID="ptc-MIR398a";	NRrmiRNAs
scaffold_10	19585212	19585309	+	ACC="MI0002203"; ID="ptc-MIR160c";	NRrmiRNAs
scaffold_11	11184600	11184795	-	ACC="MI0002396"; ID="ptc-MIR481e";	RrmiRNAs
scaffold_11	11956115	11956215	-	ACC="MI0002194"; ID="ptc-MIR156k";	NRrmiRNAs
scaffold_11	17793833	17793935	-	ACC="MI0002204"; ID="ptc-MIR160d";	NRrmiRNAs
scaffold_11	4146730	4146849	+	ACC="MI0002332"; ID="ptc-MIR397a";	RrmiRNAs
scaffold_11	7754550	7754661	+	ACC="MI0002347"; ID="ptc-MIR399j";	NRrmiRNAs
scaffold_12	2197358	2197458	-	ACC="MI0007033"; ID="ptc-MIR171m";	NRrmiRNAs
scaffold_12	2201526	2201626	-	ACC="MI0007034"; ID="ptc-MIR171n";	NRrmiRNAs
scaffold_12	2466416	2466518	-	ACC="MI0002226"; ID="ptc-MIR166i";	NRrmiRNAs
scaffold_12	4086335	4086517	-	ACC="MI0002197"; ID="ptc-MIR159c";	NRrmiRNAs
scaffold_12	4332062	4332160	-	ACC="MI0002192"; ID="ptc-MIR156i";	NRrmiRNAs
scaffold_12	4980083	4980274	-	ACC="MI0002300"; ID="ptc-MIR319e";	NRrmiRNAs
scaffold_12	6339575	6339704	-	ACC="MI0007040"; ID="ptc-MIR1445";	RrmiRNAs
scaffold_12	7130082	7130177	-	ACC="MI0002371"; ID="ptc-MIR478b";	RrmiRNAs
scaffold_12	11669781	11669883	-	ACC="MI0007043"; ID="ptc-MIR1446b";	NRrmiRNAs
scaffold_12	11669997	11670081	-	ACC="MI0002368"; ID="ptc-MIR477a";	NRrmiRNAs
scaffold_12	11674408	11674512	-	ACC="MI0007042"; ID="ptc-MIR1446a";	NRrmiRNAs
scaffold_12	11674627	11674711	-	ACC="MI0002369"; ID="ptc-MIR477b";	NRrmiRNAs
scaffold_12	13760890	13761021	-	ACC="MI0002345"; ID="ptc-MIR399h";	NRrmiRNAs
scaffold_12	13767450	13767557	-	ACC="MI0002346"; ID="ptc-MIR399i";	NRrmiRNAs
scaffold_12	5079325	5079431	+	ACC="MI0002209"; ID="ptc-MIR162a";	NRrmiRNAs
scaffold_12	7133508	7133603	+	ACC="MI0002370"; ID="ptc-MIR478a";	RrmiRNAs
scaffold_12	11044609	11044708	+	ACC="MI0002283"; ID="ptc-MIR171g";	NRrmiRNAs
scaffold_12	11790900	11791004	+	ACC="MI0007044"; ID="ptc-MIR1446c";	NRrmiRNAs
scaffold_13	103712	103782	+	ACC="MI0002355"; ID="ptc-MIR472b";	RrmiRNAs
scaffold_13	2408396	2408486	+	ACC="MI0002242"; ID="ptc-MIR167h";	NRrmiRNAs
scaffold_13	8843265	8843466	+	ACC="MI0002301"; ID="ptc-MIR319f";	NRrmiRNAs
scaffold_13	13134940	13135014	+	ACC="MI0002360"; ID="ptc-MIR474c";	RrmiRNAs
scaffold_13	14548570	14548685	+	ACC="MI0007047"; ID="ptc-MIR1447";	NRrmiRNAs
scaffold_13	15551280	15551475	+	ACC="MI0002298"; ID="ptc-MIR319c";	NRrmiRNAs
scaffold_14	7250847	7250986	-	ACC="MI0002390"; ID="ptc-MIR480a";	RrmiRNAs
scaffold_14	13103115	13103212	-	ACC="MI0002207"; ID="ptc-MIR160g";	NRrmiRNAs
scaffold_14	6596931	6597131	+	ACC="MI0002200"; ID="ptc-MIR159f";	NRrmiRNAs
scaffold_14	6601853	6602044	+	ACC="MI0002199"; ID="ptc-MIR159e";	NRrmiRNAs
scaffold_14	6603532	6603725	+	ACC="MI0002198"; ID="ptc-MIR159d";	NRrmiRNAs
scaffold_14	6873183	6873282	+	ACC="MI0002356"; ID="ptc-MIR473a";	NRrmiRNAs
scaffold_14	7398187	7398329	+	ACC="MI0002227"; ID="ptc-MIR166j";	NRrmiRNAs
scaffold_14	7412220	7412362	+	ACC="MI0002228"; ID="ptc-MIR166k";	NRrmiRNAs
scaffold_14	9081111	9081209	+	ACC="MI0002215"; ID="ptc-MIR164d";	NRrmiRNAs
scaffold_15	541777	541873	-	ACC="MI0002229"; ID="ptc-MIR166l";	NRrmiRNAs
scaffold_15	5060947	5061024	-	ACC="MI0005114"; ID="ptc-MIR171k";	RrmiRNAs
scaffold_15	5751466	5751570	-	ACC="MI0002230"; ID="ptc-MIR166m";	NRrmiRNAs
scaffold_15	12329283	12329387	-	ACC="MI0007045"; ID="ptc-MIR1446d";	NRrmiRNAs
scaffold_15	14858948	14859006	-	ACC="MI0002377"; ID="ptc-MIR478i";	RrmiRNAs
scaffold_15	14870881	14870939	-	ACC="MI0002378"; ID="ptc-MIR478j";	RrmiRNAs
scaffold_15	654599	654710	+	ACC="MI0007032"; ID="ptc-MIR171l";	NRrmiRNAs
scaffold_15	4013699	4013798	+	ACC="MI0002193"; ID="ptc-MIR156j";	NRrmiRNAs
scaffold_15	4261680	4261866	+	ACC="MI0002196"; ID="ptc-MIR159b";	NRrmiRNAs
scaffold_15	6727251	6727357	+	ACC="MI0002210"; ID="ptc-MIR162b";	NRrmiRNAs
scaffold_15	7395415	7395609	+	ACC="MI0002303"; ID="ptc-MIR319h";	NRrmiRNAs
scaffold_15	11748061	11748160	+	ACC="MI0002284"; ID="ptc-MIR171h";	NRrmiRNAs
scaffold_15	12074209	12074330	+	ACC="MI0002271"; ID="ptc-MIR169u";	NRrmiRNAs
scaffold_15	12082579	12082697	+	ACC="MI0002268"; ID="ptc-MIR169r";	NRrmiRNAs
scaffold_15	12482366	12482472	+	ACC="MI0007046"; ID="ptc-MIR1446e";	NRrmiRNAs
scaffold_15	13166756	13166862	+	ACC="MI0002311"; ID="ptc-MIR393c";	NRrmiRNAs
scaffold_16	6921900	6921997	-	ACC="MI0002208"; ID="ptc-MIR160h";	NRrmiRNAs
scaffold_16	13792278	13792390	-	ACC="MI0002319"; ID="ptc-MIR395e";	RrmiRNAs
scaffold_16	120174	120273	+	ACC="MI0002206"; ID="ptc-MIR160f";	NRrmiRNAs
scaffold_16	12564435	12564540	+	ACC="MI0002308"; ID="ptc-MIR390d";	NRrmiRNAs
scaffold_16	12933923	12934077	+	ACC="MI0002216"; ID="ptc-MIR164e";	NRrmiRNAs
scaffold_16	13793446	13793547	+	ACC="MI0002321"; ID="ptc-MIR395g";	RrmiRNAs
scaffold_16	13797871	13797972	+	ACC="MI0002323"; ID="ptc-MIR395i";	RrmiRNAs
scaffold_17	7526169	7526311	-	ACC="MI0002262"; ID="ptc-MIR169l";	NRrmiRNAs
scaffold_17	7526473	7526591	-	ACC="MI0002263"; ID="ptc-MIR169m";	NRrmiRNAs
scaffold_17	12354617	12354855	+	ACC="MI0002256"; ID="ptc-MIR169f";	RrmiRNAs
scaffold_18	3350207	3350326	-	ACC="MI0002269"; ID="ptc-MIR169s";	NRrmiRNAs
scaffold_18	11896756	11896975	-	ACC="MI0002393"; ID="ptc-MIR481b";	RrmiRNAs
scaffold_18	12448484	12448584	-	ACC="MI0002189"; ID="ptc-MIR156f";	NRrmiRNAs
scaffold_18	13223914	13224058	-	ACC="MI0002329"; ID="ptc-MIR396e";	RrmiRNAs
scaffold_18	13263742	13263841	-	ACC="MI0002280"; ID="ptc-MIR171d";	RrmiRNAs
scaffold_18	14336755	14336863	-	ACC="MI0002246"; ID="ptc-MIR169aa";	NRrmiRNAs
scaffold_18	14341581	14341687	-	ACC="MI0002264"; ID="ptc-MIR169n";	NRrmiRNAs
scaffold_18	14347103	14347220	-	ACC="MI0002276"; ID="ptc-MIR169z";	NRrmiRNAs
scaffold_18	2189691	2189790	+	ACC="MI0002188"; ID="ptc-MIR156e";	NRrmiRNAs
scaffold_18	8350103	8350203	+	ACC="MI0002187"; ID="ptc-MIR156d";	NRrmiRNAs
scaffold_18	13216995	13217126	+	ACC="MI0002326"; ID="ptc-MIR396b";	NRrmiRNAs
scaffold_19	4971659	4971760	-	ACC="MI0002253"; ID="ptc-MIR169c";	NRrmiRNAs
scaffold_19	15352174	15352269	-	ACC="MI0002365"; ID="ptc-MIR476a";	RrmiRNAs
scaffold_19	10665338	10665541	+	ACC="MI0002302"; ID="ptc-MIR319g";	NRrmiRNAs
scaffold_19	15846565	15846757	+	ACC="MI0002299"; ID="ptc-MIR319d";	NRrmiRNAs
scaffold_2	831734	831880	-	ACC="MI0002313"; ID="ptc-MIR394a";	NRrmiRNAs
scaffold_2	3062198	3062286	-	ACC="MI0002235"; ID="ptc-MIR167a";	NRrmiRNAs
scaffold_2	3064788	3064883	-	ACC="MI0002236"; ID="ptc-MIR167b";	NRrmiRNAs
scaffold_2	908813	908942	+	ACC="MI0002282"; ID="ptc-MIR171f";	NRrmiRNAs
scaffold_2	2744789	2744894	+	ACC="MI0002219"; ID="ptc-MIR166b";	NRrmiRNAs
scaffold_2	12824973	12825072	+	ACC="MI0002357"; ID="ptc-MIR473b";	NRrmiRNAs
scaffold_2	13513492	13513625	+	ACC="MI0002220"; ID="ptc-MIR166c";	NRrmiRNAs
scaffold_2	14667284	14667509	+	ACC="MI0002315"; ID="ptc-MIR395a";	NRrmiRNAs
scaffold_2	14802196	14802300	+	ACC="MI0002352"; ID="ptc-MIR408";	NRrmiRNAs
scaffold_2	15394788	15394919	+	ACC="MI0002350"; ID="ptc-MIR403a";	NRrmiRNAs
scaffold_2	16570527	16570611	+	ACC="MI0002212"; ID="ptc-MIR164a";	NRrmiRNAs
scaffold_2	18713054	18713138	+	ACC="MI0002374"; ID="ptc-MIR478e";	RrmiRNAs
scaffold_2	22334008	22334122	+	ACC="MI0007049"; ID="ptc-MIR1449";	RrmiRNAs
scaffold_3	4412270	4412429	-	ACC="MI0002243"; ID="ptc-MIR168a";	RrmiRNAs
scaffold_3	12739658	12739766	-	ACC="MI0002349"; ID="ptc-MIR399l";	NRrmiRNAs
scaffold_3	16016109	16016311	-	ACC="MI0002261"; ID="ptc-MIR169k";	NRrmiRNAs
scaffold_3	16525021	16525113	-	ACC="MI0002366"; ID="ptc-MIR476b";	NRrmiRNAs
scaffold_3	8307292	8307381	+	ACC="MI0002217"; ID="ptc-MIR164f";	NRrmiRNAs
scaffold_3	13875330	13875514	+	ACC="MI0002297"; ID="ptc-MIR319b";	NRrmiRNAs
scaffold_3	15576344	15576445	+	ACC="MI0002327"; ID="ptc-MIR396c";	NRrmiRNAs
scaffold_4	4632342	4632455	-	ACC="MI0002341"; ID="ptc-MIR399d";	NRrmiRNAs
scaffold_4	4640161	4640254	-	ACC="MI0002344"; ID="ptc-MIR399g";	NRrmiRNAs
scaffold_4	7938832	7938934	-	ACC="MI0002191"; ID="ptc-MIR156h";	NRrmiRNAs
scaffold_4	21413342	21413492	-	ACC="MI0007050"; ID="ptc-MIR1450";	NRrmiRNAs
scaffold_4	22942209	22942344	-	ACC="MI0002244"; ID="ptc-MIR168b";	NRrmiRNAs
scaffold_4	764743	764846	+	ACC="MI0002277"; ID="ptc-MIR171a";	NRrmiRNAs
scaffold_4	2207873	2207986	+	ACC="MI0002333"; ID="ptc-MIR397b";	RrmiRNAs
scaffold_4	4599656	4599756	+	ACC="MI0002343"; ID="ptc-MIR399f";	NRrmiRNAs
scaffold_4	4636054	4636179	+	ACC="MI0002339"; ID="ptc-MIR399b";	NRrmiRNAs
scaffold_4	21285184	21285344	+	ACC="MI0002292"; ID="ptc-MIR172f";	RrmiRNAs
scaffold_4	21356028	21356199	+	ACC="MI0007036"; ID="ptc-MIR530b";	NRrmiRNAs
scaffold_5	4841446	4841591	-	ACC="MI0002233"; ID="ptc-MIR166p";	NRrmiRNAs
scaffold_5	4841691	4841795	-	ACC="MI0002221"; ID="ptc-MIR166d";	NRrmiRNAs
scaffold_5	9861343	9861437	-	ACC="MI0002372"; ID="ptc-MIR478c";	RrmiRNAs
scaffold_5	11875533	11875635	-	ACC="MI0002190"; ID="ptc-MIR156g";	NRrmiRNAs
scaffold_5	22785312	22785417	-	ACC="MI0002222"; ID="ptc-MIR166e";	NRrmiRNAs
scaffold_5	119630	119710	+	ACC="MI0002354"; ID="ptc-MIR472a";	NRrmiRNAs
scaffold_5	3575879	3575969	+	ACC="MI0002239"; ID="ptc-MIR167e";	NRrmiRNAs
scaffold_5	6551729	6551851	+	ACC="MI0002275"; ID="ptc-MIR169y";	NRrmiRNAs
scaffold_5	13672333	13672391	+	ACC="MI0002379"; ID="ptc-MIR478k";	RrmiRNAs
scaffold_5	22447920	22448024	+	ACC="MI0002238"; ID="ptc-MIR167d";	NRrmiRNAs
scaffold_5	22458162	22458250	+	ACC="MI0002237"; ID="ptc-MIR167c";	NRrmiRNAs
scaffold_5	24701276	24701422	+	ACC="MI0002314"; ID="ptc-MIR394b";	NRrmiRNAs
scaffold_6	4686630	4686733	-	ACC="MI0002279"; ID="ptc-MIR171c";	RrmiRNAs
scaffold_6	5556636	5556743	-	ACC="MI0002270"; ID="ptc-MIR169t";	NRrmiRNAs
scaffold_6	5569290	5569400	-	ACC="MI0002254"; ID="ptc-MIR169d";	NRrmiRNAs
scaffold_6	19089414	19089514	-	ACC="MI0002184"; ID="ptc-MIR156a";	NRrmiRNAs
scaffold_6	22869899	22869999	-	ACC="MI0002185"; ID="ptc-MIR156b";	NRrmiRNAs
scaffold_6	25199401	25199527	-	ACC="MI0002330"; ID="ptc-MIR396f";	NRrmiRNAs
scaffold_6	167623	167722	+	ACC="MI0002205"; ID="ptc-MIR160e";	NRrmiRNAs
scaffold_6	4636167	4636289	+	ACC="MI0002325"; ID="ptc-MIR396a";	NRrmiRNAs
scaffold_6	7424410	7424507	+	ACC="MI0002316"; ID="ptc-MIR395b";	RrmiRNAs
scaffold_6	7867985	7868090	+	ACC="MI0002306"; ID="ptc-MIR390b";	NRrmiRNAs
scaffold_6	8032134	8032295	+	ACC="MI0002213"; ID="ptc-MIR164b";	NRrmiRNAs
scaffold_6	8406701	8406801	+	ACC="MI0002317"; ID="ptc-MIR395c";	RrmiRNAs
scaffold_6	8410822	8410922	+	ACC="MI0002318"; ID="ptc-MIR395d";	RrmiRNAs
scaffold_6	22284795	22284898	+	ACC="MI0002358"; ID="ptc-MIR474a";	NRrmiRNAs
scaffold_6	24889057	24889145	+	ACC="MI0002304"; ID="ptc-MIR319i";	NRrmiRNAs
scaffold_6	25766668	25766767	+	ACC="MI0002186"; ID="ptc-MIR156c";	NRrmiRNAs
scaffold_6	26618429	26618546	+	ACC="MI0002258"; ID="ptc-MIR169h";	NRrmiRNAs
scaffold_7	3116836	3116986	-	ACC="MI0002234"; ID="ptc-MIR166q";	NRrmiRNAs
scaffold_7	3117083	3117187	-	ACC="MI0002223"; ID="ptc-MIR166f";	NRrmiRNAs
scaffold_7	6023427	6023544	-	ACC="MI0002274"; ID="ptc-MIR169x";	NRrmiRNAs
scaffold_7	6411634	6411801	-	ACC="MI0002331"; ID="ptc-MIR396g";	NRrmiRNAs
scaffold_7	120916	120991	+	ACC="MI0007041"; ID="ptc-MIR827";	NRrmiRNAs
scaffold_8	2253371	2253468	-	ACC="MI0002202"; ID="ptc-MIR160b";	NRrmiRNAs
scaffold_8	7964193	7964295	-	ACC="MI0002364"; ID="ptc-MIR475d";	RrmiRNAs
scaffold_8	9316673	9316761	-	ACC="MI0007037"; ID="ptc-MIR1444a";	NRrmiRNAs
scaffold_8	14223477	14223596	-	ACC="MI0002362"; ID="ptc-MIR475b";	RrmiRNAs
scaffold_8	1941920	1942048	+	ACC="MI0002287"; ID="ptc-MIR172a";	NRrmiRNAs
scaffold_8	2531029	2531153	+	ACC="MI0002295"; ID="ptc-MIR172i";	NRrmiRNAs
scaffold_8	3367114	3367256	+	ACC="MI0002294"; ID="ptc-MIR172h";	NRrmiRNAs
scaffold_8	3747076	3747160	+	ACC="MI0002309"; ID="ptc-MIR393a";	NRrmiRNAs
scaffold_8	5476416	5476581	+	ACC="MI0002255"; ID="ptc-MIR169e";	NRrmiRNAs
scaffold_8	6485433	6485511	+	ACC="MI0005115"; ID="ptc-MIR403c";	NRrmiRNAs
scaffold_8	8028236	8028320	+	ACC="MI0007048"; ID="ptc-MIR1448";	NRrmiRNAs
scaffold_8	10561904	10561989	+	ACC="MI0002241"; ID="ptc-MIR167g";	NRrmiRNAs
scaffold_8	11781607	11781701	+	ACC="MI0002385"; ID="ptc-MIR478q";	RrmiRNAs
scaffold_8	11792555	11792649	+	ACC="MI0002387"; ID="ptc-MIR478s";	RrmiRNAs
scaffold_8	16456537	16456595	+	ACC="MI0002380"; ID="ptc-MIR478l";	RrmiRNAs
scaffold_9	1538579	1538722	-	ACC="MI0007035"; ID="ptc-MIR530a";	NRrmiRNAs
scaffold_9	1730120	1730259	-	ACC="MI0002288"; ID="ptc-MIR172b";	RrmiRNAs
scaffold_9	6795749	6795845	-	ACC="MI0002337"; ID="ptc-MIR398c";	NRrmiRNAs
scaffold_9	7516332	7516454	+	ACC="MI0002307"; ID="ptc-MIR390c";	NRrmiRNAs
scaffold_9	7559813	7559922	+	ACC="MI0002272"; ID="ptc-MIR169v";	NRrmiRNAs

## Sheet: O.sativa
Chromorsome	Start	End	Strand	ID	Repeats-related
1	672278	672374	-	ACC="MI0008244"; ID="osa-MIR1859";	NRrmiRNAs
1	832931	832999	-	ACC="MI0008222"; ID="osa-MIR531b";	NRrmiRNAs
1	933420	933567	-	ACC="MI0008245"; ID="osa-MIR1860";	NRrmiRNAs
1	2308149	2308263	-	ACC="MI0001026"; ID="osa-MIR393";	NRrmiRNAs
1	4765320	4765559	-	ACC="MI0006971"; ID="osa-MIR1431";	NRrmiRNAs
1	6555048	6555244	-	ACC="MI0001094"; ID="osa-MIR159c";	NRrmiRNAs
1	6562756	6562944	-	ACC="MI0001095"; ID="osa-MIR159d";	NRrmiRNAs
1	6676570	6676766	-	ACC="MI0001099"; ID="osa-MIR319b";	NRrmiRNAs
1	7188218	7188347	-	ACC="MI0006966"; ID="osa-MIR1426";	RrmiRNAs
1	9759684	9759874	-	ACC="MI0001096"; ID="osa-MIR159e";	NRrmiRNAs
1	20315541	20315701	-	ACC="MI0007022"; ID="osa-MIR1436";	RrmiRNAs
1	22523102	22523201	-	ACC="MI0000653"; ID="osa-MIR156a";	NRrmiRNAs
1	26802912	26803132	-	ACC="MI0013024"; ID="osa-MIR2862";	RrmiRNAs
1	26822238	26822428	-	ACC="MI0001098"; ID="osa-MIR319a";	NRrmiRNAs
1	27180828	27180988	-	ACC="MI0013032"; ID="osa-MIR2870";	NRrmiRNAs
1	29288235	29288417	-	ACC="MI0007021"; ID="osa-MIR1435";	RrmiRNAs
1	30476568	30476685	-	ACC="MI0001057"; ID="osa-MIR399e";	NRrmiRNAs
1	32685024	32685183	-	ACC="MI0001156"; ID="osa-MIR167j";	NRrmiRNAs
1	38763246	38763348	-	ACC="MI0010550"; ID="osa-MIR2090";	NRrmiRNAs
1	41009530	41009909	-	ACC="MI0017974"; ID="osa-MIR5083";	NRrmiRNAs
1	42922692	42922929	-	ACC="MI0001140"; ID="osa-MIR172b";	NRrmiRNAs
1	42926954	42927205	-	ACC="MI0005210"; ID="osa-MIR806a";	RrmiRNAs
1	43207578	43207806	-	ACC="MI0017955"; ID="osa-MIR5076";	RrmiRNAs
1	1214030	1214217	+	ACC="MI0001093"; ID="osa-MIR159b";	NRrmiRNAs
1	4664975	4665123	+	ACC="MI0000655"; ID="osa-MIR156c";	NRrmiRNAs
1	4665341	4665516	+	ACC="MI0000654"; ID="osa-MIR156b";	NRrmiRNAs
1	6442388	6442624	+	ACC="MI0010556"; ID="osa-MIR2096";	NRrmiRNAs
1	6692112	6692299	+	ACC="MI0001097"; ID="osa-MIR159f";	NRrmiRNAs
1	8728104	8728276	+	ACC="MI0000679"; ID="osa-MIR169a";	NRrmiRNAs
1	9054603	9054779	+	ACC="MI0010557"; ID="osa-MIR2097";	NRrmiRNAs
1	11893295	11893414	+	ACC="MI0013266"; ID="osa-MIR2924";	NRrmiRNAs
1	12300635	12300847	+	ACC="MI0001149"; ID="osa-MIR408";	NRrmiRNAs
1	13159751	13159870	+	ACC="MI0006968"; ID="osa-MIR1428a";	NRrmiRNAs
1	14129453	14129643	+	ACC="MI0005263"; ID="osa-MIR820a";	NRrmiRNAs
1	15048746	15048874	+	ACC="MI0008247"; ID="osa-MIR1861a";	NRrmiRNAs
1	16372402	16372521	+	ACC="MI0010709"; ID="osa-MIR2121a";	RrmiRNAs
1	17680877	17681148	+	ACC="MI0001092"; ID="osa-MIR159a";	NRrmiRNAs
1	19879098	19879190	+	ACC="MI0001691"; ID="osa-MIR439a";	NRrmiRNAs
1	20331833	20331942	+	ACC="MI0008224"; ID="osa-MIR1847";	NRrmiRNAs
1	22373985	22374081	+	ACC="MI0005239"; ID="osa-MIR814a";	NRrmiRNAs
1	25389302	25389425	+	ACC="MI0008235"; ID="osa-MIR1428b";	NRrmiRNAs
1	25800014	25800133	+	ACC="MI0013267"; ID="osa-MIR2925";	NRrmiRNAs
1	26191264	26191351	+	ACC="MI0008261"; ID="osa-MIR1862a";	RrmiRNAs
1	30477592	30477740	+	ACC="MI0001053"; ID="osa-MIR399a";	NRrmiRNAs
1	32194600	32194753	+	ACC="MI0001706"; ID="osa-MIR441c";	RrmiRNAs
1	33946107	33946340	+	ACC="MI0005233"; ID="osa-MIR812a";	RrmiRNAs
1	37097038	37097187	+	ACC="MI0013269"; ID="osa-MIR2927";	NRrmiRNAs
1	38984952	38985203	+	ACC="MI0005209"; ID="osa-MIR807a";	RrmiRNAs
1	39636022	39636137	+	ACC="MI0008223"; ID="osa-MIR1846d";	NRrmiRNAs
1	40414379	40414522	+	ACC="MI0005247"; ID="osa-MIR818a";	RrmiRNAs
1	41206351	41206475	+	ACC="MI0005252"; ID="osa-MIR819a";	RrmiRNAs
1	42569810	42569869	+	ACC="MI0010559"; ID="osa-MIR2099";	NRrmiRNAs
2	1553154	1553240	-	ACC="MI0001115"; ID="osa-MIR168a";	NRrmiRNAs
2	1936324	1936493	-	ACC="MI0005234"; ID="osa-MIR812b";	RrmiRNAs
2	3280779	3280896	-	ACC="MI0001050"; ID="osa-MIR397b";	NRrmiRNAs
2	3511583	3511670	-	ACC="MI0000663"; ID="osa-MIR160a";	NRrmiRNAs
2	3742238	3742510	-	ACC="MI0001110"; ID="osa-MIR167e";	NRrmiRNAs
2	4195662	4195762	-	ACC="MI0013033"; ID="osa-MIR2863b";	NRrmiRNAs
2	4512881	4513009	-	ACC="MI0000656"; ID="osa-MIR156d";	NRrmiRNAs
2	5044109	5044323	-	ACC="MI0005211"; ID="osa-MIR806b";	RrmiRNAs
2	7664026	7664122	-	ACC="MI0001054"; ID="osa-MIR399b";	NRrmiRNAs
2	10889670	10889752	-	ACC="MI0005241"; ID="osa-MIR814c";	NRrmiRNAs
2	12276361	12276443	-	ACC="MI0005246"; ID="osa-MIR817";	RrmiRNAs
2	14943203	14943458	-	ACC="MI0008265"; ID="osa-MIR1864";	NRrmiRNAs
2	17044466	17044678	-	ACC="MI0001688"; ID="osa-MIR437";	RrmiRNAs
2	18552453	18552622	-	ACC="MI0001121"; ID="osa-MIR169f";	NRrmiRNAs
2	18890039	18890339	-	ACC="MI0013045"; ID="osa-MIR2879";	NRrmiRNAs
2	23762740	23762825	-	ACC="MI0010567"; ID="osa-MIR2106";	NRrmiRNAs
2	23895299	23895415	-	ACC="MI0010490"; ID="osa-MIR827a";	NRrmiRNAs
2	24114126	24114215	-	ACC="MI0000661"; ID="osa-MIR156i";	NRrmiRNAs
2	24481931	24482076	-	ACC="MI0005218"; ID="osa-MIR807b";	RrmiRNAs
2	27295600	27295848	-	ACC="MI0010715"; ID="osa-MIR2124a";	RrmiRNAs
2	31199997	31200128	-	ACC="MI0001120"; ID="osa-MIR169e";	NRrmiRNAs
2	32429134	32429260	-	ACC="MI0001107"; ID="osa-MIR166k";	NRrmiRNAs
2	32429305	32429423	-	ACC="MI0001143"; ID="osa-MIR166h";	NRrmiRNAs
2	33137698	33137791	-	ACC="MI0001104"; ID="osa-MIR164d";	NRrmiRNAs
2	34282004	34282144	-	ACC="MI0001048"; ID="osa-MIR396c";	NRrmiRNAs
2	35137668	35137797	-	ACC="MI0001154"; ID="osa-MIR172d";	NRrmiRNAs
2	35176753	35176834	-	ACC="MI0001438"; ID="osa-MIR418";	NRrmiRNAs
2	35630677	35630852	-	ACC="MI0010563"; ID="osa-MIR396f";	NRrmiRNAs
2	2535018	2535159	+	ACC="MI0008237"; ID="osa-MIR1428c";	NRrmiRNAs
2	4007187	4007299	+	ACC="MI0005248"; ID="osa-MIR818b";	RrmiRNAs
2	6535928	6536127	+	ACC="MI0013270"; ID="osa-MIR2928";	NRrmiRNAs
2	7650684	7650799	+	ACC="MI0001061"; ID="osa-MIR399i";	NRrmiRNAs
2	7675284	7675402	+	ACC="MI0001059"; ID="osa-MIR399g";	NRrmiRNAs
2	8521745	8522118	+	ACC="MI0008264"; ID="osa-MIR1863";	NRrmiRNAs
2	8715221	8715432	+	ACC="MI0010711"; ID="osa-MIR2122";	NRrmiRNAs
2	10873351	10873564	+	ACC="MI0008246"; ID="osa-MIR1884a";	RrmiRNAs
2	16221935	16222033	+	ACC="MI0003202"; ID="osa-MIR529a";	NRrmiRNAs
2	20710094	20710211	+	ACC="MI0008248"; ID="osa-MIR1861b";	NRrmiRNAs
2	20710306	20710412	+	ACC="MI0008249"; ID="osa-MIR1861c";	NRrmiRNAs
2	23599930	23600100	+	ACC="MI0000667"; ID="osa-MIR162a";	NRrmiRNAs
2	26124190	26124314	+	ACC="MI0000673"; ID="osa-MIR166d";	NRrmiRNAs
2	26335342	26335415	+	ACC="MI0005240"; ID="osa-MIR814b";	NRrmiRNAs
2	27142285	27142394	+	ACC="MI0001027"; ID="osa-MIR394";	NRrmiRNAs
2	27330559	27330664	+	ACC="MI0001116"; ID="osa-MIR168b";	NRrmiRNAs
2	29773769	29773840	+	ACC="MI0010554"; ID="osa-MIR2094";	NRrmiRNAs
2	32835792	32835932	+	ACC="MI0013048"; ID="osa-MIR396h";	NRrmiRNAs
2	33750674	33750827	+	ACC="MI0005254"; ID="osa-MIR819c";	RrmiRNAs
2	34274515	34274668	+	ACC="MI0001046"; ID="osa-MIR396a";	NRrmiRNAs
2	34659352	34659517	+	ACC="MI0005253"; ID="osa-MIR819b";	RrmiRNAs
2	35922869	35923044	+	ACC="MI0005249"; ID="osa-MIR818c";	RrmiRNAs
3	1163919	1164105	-	ACC="MI0008297"; ID="osa-MIR812h";	RrmiRNAs
3	7330598	7330698	-	ACC="MI0013028"; ID="osa-MIR2866";	NRrmiRNAs
3	8571355	8571678	-	ACC="MI0010723"; ID="osa-MIR2125";	RrmiRNAs
3	10868433	10868584	-	ACC="MI0005255"; ID="osa-MIR819d";	RrmiRNAs
3	13590611	13590691	-	ACC="MI0013034"; ID="osa-MIR2905";	NRrmiRNAs
3	18922618	18922776	-	ACC="MI0008288"; ID="osa-MIR1882a";	NRrmiRNAs
3	26779395	26779555	-	ACC="MI0005221"; ID="osa-MIR809a";	RrmiRNAs
3	28920625	28920777	-	ACC="MI0001704"; ID="osa-MIR441a";	RrmiRNAs
3	30385671	30385770	-	ACC="MI0001158"; ID="osa-MIR166n";	NRrmiRNAs
3	30539817	30539979	-	ACC="MI0000677"; ID="osa-MIR167b";	NRrmiRNAs
3	34268010	34268100	-	ACC="MI0001690"; ID="osa-MIR390";	NRrmiRNAs
3	36187171	36187440	-	ACC="MI0005212"; ID="osa-MIR806c";	RrmiRNAs
3	36260775	36260928	-	ACC="MI0005256"; ID="osa-MIR819e";	NRrmiRNAs
3	764722	764858	+	ACC="MI0000674"; ID="osa-MIR166e";	NRrmiRNAs
3	1666324	1666411	+	ACC="MI0003201"; ID="osa-MIR528";	NRrmiRNAs
3	1969483	1969601	+	ACC="MI0001136"; ID="osa-MIR171e";	NRrmiRNAs
3	3346678	3346759	+	ACC="MI0001112"; ID="osa-MIR167g";	NRrmiRNAs
3	3486784	3486908	+	ACC="MI0000672"; ID="osa-MIR166c";	NRrmiRNAs
3	5229013	5229254	+	ACC="MI0008296"; ID="osa-MIR812g";	RrmiRNAs
3	6509870	6509954	+	ACC="MI0008267"; ID="osa-MIR1866";	NRrmiRNAs
3	8866921	8867072	+	ACC="MI0005220"; ID="osa-MIR808";	RrmiRNAs
3	10541073	10541204	+	ACC="MI0001105"; ID="osa-MIR164e";	NRrmiRNAs
3	13697028	13697125	+	ACC="MI0001694"; ID="osa-MIR439d";	NRrmiRNAs
3	14093441	14093531	+	ACC="MI0017965"; ID="osa-MIR5077";	NRrmiRNAs
3	18208232	18208363	+	ACC="MI0001687"; ID="osa-MIR435";	NRrmiRNAs
3	21190113	21190232	+	ACC="MI0001155"; ID="osa-MIR171i";	NRrmiRNAs
3	22740107	22740286	+	ACC="MI0013046"; ID="osa-MIR2880";	NRrmiRNAs
3	22972713	22972986	+	ACC="MI0005266"; ID="osa-MIR821a";	RrmiRNAs
3	23075358	23075467	+	ACC="MI0008239"; ID="osa-MIR1428e";	NRrmiRNAs
3	23075756	23075879	+	ACC="MI0008238"; ID="osa-MIR1428d";	NRrmiRNAs
3	23596725	23596789	+	ACC="MI0013247"; ID="osa-MIR2907a";	NRrmiRNAs
3	25293034	25293178	+	ACC="MI0001144"; ID="osa-MIR166i";	NRrmiRNAs
3	27101392	27101512	+	ACC="MI0013025"; ID="osa-MIR2863a";	NRrmiRNAs
3	29375478	29375683	+	ACC="MI0013245"; ID="osa-MIR2906a";	NRrmiRNAs
3	30014488	30014635	+	ACC="MI0001708"; ID="osa-MIR443";	NRrmiRNAs
3	30020813	30020939	+	ACC="MI0001137"; ID="osa-MIR171f";	NRrmiRNAs
3	30507952	30508075	+	ACC="MI0008268"; ID="osa-MIR1867";	NRrmiRNAs
3	32447861	32448002	+	ACC="MI0000666"; ID="osa-MIR160d";	NRrmiRNAs
3	33123489	33123651	+	ACC="MI0000678"; ID="osa-MIR167c";	NRrmiRNAs
3	33993464	33993607	+	ACC="MI0008266"; ID="osa-MIR1865";	NRrmiRNAs
3	35775285	35775413	+	ACC="MI0006973"; ID="osa-MIR1433";	NRrmiRNAs
4	8298812	8298968	-	ACC="MI0003203"; ID="osa-MIR530";	NRrmiRNAs
4	21470973	21471151	-	ACC="MI0011251"; ID="osa-MIR2118a";	NRrmiRNAs
4	21473335	21473513	-	ACC="MI0011252"; ID="osa-MIR2118b";	NRrmiRNAs
4	21475478	21475654	-	ACC="MI0011255"; ID="osa-MIR2118e";	NRrmiRNAs
4	21475739	21475914	-	ACC="MI0011254"; ID="osa-MIR2118d";	NRrmiRNAs
4	21476018	21476114	-	ACC="MI0011253"; ID="osa-MIR2118c";	NRrmiRNAs
4	21478351	21478510	-	ACC="MI0011257"; ID="osa-MIR2118g";	NRrmiRNAs
4	21478564	21478732	-	ACC="MI0011256"; ID="osa-MIR2118f";	NRrmiRNAs
4	21480438	21480618	-	ACC="MI0011259"; ID="osa-MIR2118i";	NRrmiRNAs
4	21480702	21480858	-	ACC="MI0011258"; ID="osa-MIR2118h";	NRrmiRNAs
4	21482644	21482814	-	ACC="MI0011260"; ID="osa-MIR2118j";	NRrmiRNAs
4	21484758	21484934	-	ACC="MI0011262"; ID="osa-MIR2118l";	NRrmiRNAs
4	21484994	21485170	-	ACC="MI0011261"; ID="osa-MIR2118k";	NRrmiRNAs
4	21486901	21487070	-	ACC="MI0011263"; ID="osa-MIR2118m";	NRrmiRNAs
4	21489322	21489476	-	ACC="MI0011265"; ID="osa-MIR2118o";	NRrmiRNAs
4	21489544	21489722	-	ACC="MI0011264"; ID="osa-MIR2118n";	NRrmiRNAs
4	24841188	24841291	-	ACC="MI0000657"; ID="osa-MIR156e";	NRrmiRNAs
4	28400059	28400419	-	ACC="MI0013042"; ID="osa-MIR2877";	NRrmiRNAs
4	30527213	30527324	-	ACC="MI0001118"; ID="osa-MIR169c";	NRrmiRNAs
4	31528365	31528463	-	ACC="MI0001134"; ID="osa-MIR171c";	NRrmiRNAs
4	31619526	31619611	-	ACC="MI0001031"; ID="osa-MIR395g";	NRrmiRNAs
4	31619667	31619748	-	ACC="MI0001043"; ID="osa-MIR395f";	NRrmiRNAs
4	31619805	31619892	-	ACC="MI0001030"; ID="osa-MIR395e";	NRrmiRNAs
4	31619948	31620035	-	ACC="MI0001029"; ID="osa-MIR395d";	NRrmiRNAs
4	31620086	31620174	-	ACC="MI0001041"; ID="osa-MIR395c";	NRrmiRNAs
4	31620227	31620312	-	ACC="MI0001028"; ID="osa-MIR395b";	NRrmiRNAs
4	31620387	31620528	-	ACC="MI0001042"; ID="osa-MIR395a";	NRrmiRNAs
4	33602244	33602514	-	ACC="MI0005213"; ID="osa-MIR806d";	RrmiRNAs
4	34746766	34746897	-	ACC="MI0001148"; ID="osa-MIR393b";	NRrmiRNAs
4	34755621	34755805	-	ACC="MI0010712"; ID="osa-MIR2123a";	RrmiRNAs
4	34784050	34784188	-	ACC="MI0005250"; ID="osa-MIR818d";	RrmiRNAs
4	35104592	35104735	-	ACC="MI0005257"; ID="osa-MIR819f";	RrmiRNAs
4	6113975	6114129	+	ACC="MI0001440"; ID="osa-MIR420";	RrmiRNAs
4	6531780	6531897	+	ACC="MI0008250"; ID="osa-MIR1861d";	NRrmiRNAs
4	6531999	6532090	+	ACC="MI0008251"; ID="osa-MIR1861e";	NRrmiRNAs
4	6893052	6893135	+	ACC="MI0010714"; ID="osa-MIR2123c";	RrmiRNAs
4	8336073	8336213	+	ACC="MI0013036"; ID="osa-MIR2871b";	NRrmiRNAs
4	13234213	13234391	+	ACC="MI0008271"; ID="osa-MIR812f";	RrmiRNAs
4	15711057	15711194	+	ACC="MI0005804"; ID="osa-MIR529b";	NRrmiRNAs
4	16710286	16710462	+	ACC="MI0010710"; ID="osa-MIR2121b";	RrmiRNAs
4	17284208	17284316	+	ACC="MI0001436"; ID="osa-MIR416";	NRrmiRNAs
4	17959850	17959912	+	ACC="MI0008225"; ID="osa-MIR1848";	RrmiRNAs
4	19248115	19248240	+	ACC="MI0001122"; ID="osa-MIR169g";	NRrmiRNAs
4	19543152	19543287	+	ACC="MI0006963"; ID="osa-MIR1423";	NRrmiRNAs
4	19543483	19543651	+	ACC="MI0008270"; ID="osa-MIR1868";	RrmiRNAs
4	21472902	21473039	+	ACC="MI0008272"; ID="osa-MIR1869";	NRrmiRNAs
4	22039694	22039783	+	ACC="MI0008226"; ID="osa-MIR1849";	NRrmiRNAs
4	23920300	23920483	+	ACC="MI0005219"; ID="osa-MIR807c";	RrmiRNAs
4	24220760	24220893	+	ACC="MI0001102"; ID="osa-MIR162b";	NRrmiRNAs
4	28297308	28297408	+	ACC="MI0001147"; ID="osa-MIR171h";	NRrmiRNAs
4	28687978	28688083	+	ACC="MI0001062"; ID="osa-MIR399j";	NRrmiRNAs
4	30134970	30135090	+	ACC="MI0013049"; ID="osa-MIR396i";	NRrmiRNAs
4	32183563	32183795	+	ACC="MI0001707"; ID="osa-MIR442";	RrmiRNAs
4	32436883	32437002	+	ACC="MI0005084"; ID="osa-MIR395m";	NRrmiRNAs
4	32437133	32437198	+	ACC="MI0005085"; ID="osa-MIR395n";	NRrmiRNAs
4	32437271	32437339	+	ACC="MI0005086"; ID="osa-MIR395o";	NRrmiRNAs
4	32437415	32437482	+	ACC="MI0005087"; ID="osa-MIR395p";	NRrmiRNAs
4	32437558	32437625	+	ACC="MI0005088"; ID="osa-MIR395q";	NRrmiRNAs
4	32437701	32437768	+	ACC="MI0005092"; ID="osa-MIR395r";	NRrmiRNAs
4	32437833	32437918	+	ACC="MI0001037"; ID="osa-MIR395s";	NRrmiRNAs
4	32437957	32438052	+	ACC="MI0013350"; ID="osa-MIR395x";	NRrmiRNAs
4	34251706	34251847	+	ACC="MI0001702"; ID="osa-MIR396d";	NRrmiRNAs
4	34755623	34755807	+	ACC="MI0010713"; ID="osa-MIR2123b";	RrmiRNAs
5	15838704	15838812	-	ACC="MI0000669"; ID="osa-MIR164b";	NRrmiRNAs
5	15998532	15998589	-	ACC="MI0010553"; ID="osa-MIR2093";	NRrmiRNAs
5	18265862	18266173	-	ACC="MI0001712"; ID="osa-MIR445d";	RrmiRNAs
5	21845304	21845738	-	ACC="MI0017966"; ID="osa-MIR5078";	NRrmiRNAs
5	26212571	26212703	-	ACC="MI0008227"; ID="osa-MIR1850";	RrmiRNAs
5	26243301	26243410	-	ACC="MI0001055"; ID="osa-MIR399c";	NRrmiRNAs
5	26801752	26801903	-	ACC="MI0005222"; ID="osa-MIR809b";	RrmiRNAs
5	26852686	26852846	-	ACC="MI0013031"; ID="osa-MIR2869";	NRrmiRNAs
5	174006	174153	+	ACC="MI0001442"; ID="osa-MIR426";	NRrmiRNAs
5	3876990	3877110	+	ACC="MI0013035"; ID="osa-MIR2871a";	NRrmiRNAs
5	5230587	5230742	+	ACC="MI0001091"; ID="osa-MIR156l";	NRrmiRNAs
5	8862077	8862178	+	ACC="MI0006965"; ID="osa-MIR1425";	NRrmiRNAs
5	14934769	14934898	+	ACC="MI0005243"; ID="osa-MIR815b";	RrmiRNAs
5	17267083	17267201	+	ACC="MI0001103"; ID="osa-MIR164c";	NRrmiRNAs
5	18189969	18190077	+	ACC="MI0010562"; ID="osa-MIR2102";	NRrmiRNAs
5	18605881	18605996	+	ACC="MI0008252"; ID="osa-MIR1861f";	NRrmiRNAs
5	18606094	18606200	+	ACC="MI0008253"; ID="osa-MIR1861g";	NRrmiRNAs
5	20698466	20698600	+	ACC="MI0008229"; ID="osa-MIR1852";	NRrmiRNAs
5	23281329	23281538	+	ACC="MI0001159"; ID="osa-MIR164f";	NRrmiRNAs
5	25986735	25987205	+	ACC="MI0008228"; ID="osa-MIR1851";	RrmiRNAs
5	26245299	26245397	+	ACC="MI0001060"; ID="osa-MIR399h";	NRrmiRNAs
5	26248616	26248721	+	ACC="MI0001063"; ID="osa-MIR399k";	NRrmiRNAs
5	28024575	28024721	+	ACC="MI0005258"; ID="osa-MIR819g";	RrmiRNAs
5	29254495	29254733	+	ACC="MI0010716"; ID="osa-MIR2124b";	RrmiRNAs
5	29683987	29684069	+	ACC="MI0005242"; ID="osa-MIR815a";	RrmiRNAs
6	1552120	1552218	-	ACC="MI0001698"; ID="osa-MIR439h";	NRrmiRNAs
6	4922863	4922940	-	ACC="MI0008275"; ID="osa-MIR1872";	NRrmiRNAs
6	5072508	5072603	-	ACC="MI0009717"; ID="osa-MIR1320";	NRrmiRNAs
6	5299631	5299811	-	ACC="MI0013047"; ID="osa-MIR396g";	NRrmiRNAs
6	10052973	10053127	-	ACC="MI0005259"; ID="osa-MIR819h";	RrmiRNAs
6	17007978	17008158	-	ACC="MI0013041"; ID="osa-MIR2876";	NRrmiRNAs
6	17457698	17457773	-	ACC="MI0017943"; ID="osa-MIR5072";	RrmiRNAs
6	20887634	20887750	-	ACC="MI0001058"; ID="osa-MIR399f";	NRrmiRNAs
6	26219090	26219167	-	ACC="MI0013246"; ID="osa-MIR2906b";	NRrmiRNAs
6	27237193	27237296	-	ACC="MI0008254"; ID="osa-MIR1861h";	NRrmiRNAs
6	27294911	27295038	-	ACC="MI0001117"; ID="osa-MIR169b";	NRrmiRNAs
6	30326086	30326291	-	ACC="MI0000671"; ID="osa-MIR166b";	NRrmiRNAs
6	1560790	1561075	+	ACC="MI0001056"; ID="osa-MIR399d";	NRrmiRNAs
6	1892772	1892925	+	ACC="MI0013273"; ID="osa-MIR2931";	NRrmiRNAs
6	3668650	3668765	+	ACC="MI0001047"; ID="osa-MIR396b";	NRrmiRNAs
6	8375784	8375963	+	ACC="MI0013272"; ID="osa-MIR2930";	NRrmiRNAs
6	11401606	11401725	+	ACC="MI0013268"; ID="osa-MIR2926";	NRrmiRNAs
6	11975952	11976126	+	ACC="MI0001718"; ID="osa-MIR446";	RrmiRNAs
6	13329465	13329599	+	ACC="MI0008274"; ID="osa-MIR1871";	NRrmiRNAs
6	13901553	13901742	+	ACC="MI0005230"; ID="osa-MIR811a";	RrmiRNAs
6	14948510	14948601	+	ACC="MI0008255"; ID="osa-MIR1861i";	NRrmiRNAs
6	20744968	20745153	+	ACC="MI0001689"; ID="osa-MIR438";	NRrmiRNAs
6	21163758	21163966	+	ACC="MI0008273"; ID="osa-MIR1870";	NRrmiRNAs
6	25890135	25890230	+	ACC="MI0000680"; ID="osa-MIR171a";	NRrmiRNAs
6	26259310	26259473	+	ACC="MI0005235"; ID="osa-MIR812c";	RrmiRNAs
6	26553831	26553931	+	ACC="MI0000660"; ID="osa-MIR156h";	NRrmiRNAs
6	27673751	27673951	+	ACC="MI0001114"; ID="osa-MIR167i";	NRrmiRNAs
6	28080022	28080160	+	ACC="MI0000664"; ID="osa-MIR160b";	NRrmiRNAs
6	28180410	28180815	+	ACC="MI0017969"; ID="osa-MIR5079";	NRrmiRNAs
6	28488787	28488900	+	ACC="MI0001049"; ID="osa-MIR397a";	NRrmiRNAs
6	29694703	29694857	+	ACC="MI0005223"; ID="osa-MIR809c";	RrmiRNAs
7	15888	16137	-	ACC="MI0017972"; ID="osa-MIR5081";	NRrmiRNAs
7	2215762	2215875	-	ACC="MI0001100"; ID="osa-MIR160e";	NRrmiRNAs
7	4165296	4165405	-	ACC="MI0001109"; ID="osa-MIR167d";	NRrmiRNAs
7	5425886	5425988	-	ACC="MI0005244"; ID="osa-MIR815c";	RrmiRNAs
7	5450330	5450438	-	ACC="MI0010548"; ID="osa-MIR1428f";	NRrmiRNAs
7	13110492	13110602	-	ACC="MI0001141"; ID="osa-MIR172c";	NRrmiRNAs
7	13119541	13119741	-	ACC="MI0005264"; ID="osa-MIR820b";	NRrmiRNAs
7	14597624	14597711	-	ACC="MI0001052"; ID="osa-MIR398b";	NRrmiRNAs
7	15635751	15635839	-	ACC="MI0001138"; ID="osa-MIR171g";	NRrmiRNAs
7	17310816	17310967	-	ACC="MI0001705"; ID="osa-MIR441b";	RrmiRNAs
7	23400688	23400846	-	ACC="MI0009715"; ID="osa-MIR1318";	NRrmiRNAs
7	26661361	26661660	-	ACC="MI0006964"; ID="osa-MIR1424";	NRrmiRNAs
7	28153439	28153663	-	ACC="MI0005251"; ID="osa-MIR818e";	RrmiRNAs
7	28404514	28404723	-	ACC="MI0013262"; ID="osa-MIR2920";	NRrmiRNAs
7	28522349	28522504	-	ACC="MI0000668"; ID="osa-MIR164a";	NRrmiRNAs
7	28942749	28942996	-	ACC="MI0010717"; ID="osa-MIR2124c";	RrmiRNAs
7	8232830	8232922	+	ACC="MI0001693"; ID="osa-MIR439c";	NRrmiRNAs
7	9121417	9121546	+	ACC="MI0008290"; ID="osa-MIR1882c";	NRrmiRNAs
7	12754920	12755116	+	ACC="MI0008276"; ID="osa-MIR1873";	NRrmiRNAs
7	14712001	14712167	+	ACC="MI0005224"; ID="osa-MIR809d";	RrmiRNAs
7	16416232	16416518	+	ACC="MI0005267"; ID="osa-MIR821b";	RrmiRNAs
7	22146061	22146310	+	ACC="MI0010718"; ID="osa-MIR2124d";	RrmiRNAs
7	22151336	22151577	+	ACC="MI0008298"; ID="osa-MIR812i";	RrmiRNAs
7	22394230	22394382	+	ACC="MI0005236"; ID="osa-MIR812d";	RrmiRNAs
7	27588078	27588262	+	ACC="MI0007030"; ID="osa-MIR1442";	RrmiRNAs
7	27792077	27792274	+	ACC="MI0005260"; ID="osa-MIR819i";	RrmiRNAs
7	28118232	28118499	+	ACC="MI0001709"; ID="osa-MIR445a";	RrmiRNAs
7	29168292	29168546	+	ACC="MI0005214"; ID="osa-MIR806e";	RrmiRNAs
8	1219360	1219440	-	ACC="MI0003204"; ID="osa-MIR531";	NRrmiRNAs
8	2035956	2036075	-	ACC="MI0006969"; ID="osa-MIR1429";	NRrmiRNAs
8	3213622	3213868	-	ACC="MI0010719"; ID="osa-MIR2124e";	RrmiRNAs
8	3688094	3688182	-	ACC="MI0008230"; ID="osa-MIR1853";	NRrmiRNAs
8	4113007	4113105	-	ACC="MI0017942"; ID="osa-MIR5071";	NRrmiRNAs
8	5939431	5939562	-	ACC="MI0007051"; ID="osa-MIR827";	NRrmiRNAs
8	7640332	7640457	-	ACC="MI0001131"; ID="osa-MIR169p";	NRrmiRNAs
8	7857369	7857476	-	ACC="MI0008231"; ID="osa-MIR1854";	NRrmiRNAs
8	8340204	8340402	-	ACC="MI0008262"; ID="osa-MIR1862b";	RrmiRNAs
8	8701802	8701952	-	ACC="MI0008277"; ID="osa-MIR1874";	NRrmiRNAs
8	14105368	14105570	-	ACC="MI0017254"; ID="osa-MIR812n";	RrmiRNAs
8	15054855	15054952	-	ACC="MI0001695"; ID="osa-MIR439e";	NRrmiRNAs
8	15129815	15129906	-	ACC="MI0008257"; ID="osa-MIR1861k";	NRrmiRNAs
8	15130013	15130122	-	ACC="MI0008256"; ID="osa-MIR1861j";	NRrmiRNAs
8	15448009	15448169	-	ACC="MI0005225"; ID="osa-MIR809e";	RrmiRNAs
8	18736606	18736765	-	ACC="MI0008291"; ID="osa-MIR1882d";	NRrmiRNAs
8	19922416	19922681	-	ACC="MI0005268"; ID="osa-MIR821c";	RrmiRNAs
8	26814774	26814881	-	ACC="MI0001132"; ID="osa-MIR169q";	NRrmiRNAs
8	1201492	1201591	+	ACC="MI0011270"; ID="osa-MIR2275b";	NRrmiRNAs
8	1203977	1204137	+	ACC="MI0011269"; ID="osa-MIR2275a";	NRrmiRNAs
8	1706571	1706669	+	ACC="MI0000665"; ID="osa-MIR160c";	NRrmiRNAs
8	3298147	3298258	+	ACC="MI0001032"; ID="osa-MIR395h";	NRrmiRNAs
8	3298322	3298420	+	ACC="MI0001033"; ID="osa-MIR395i";	NRrmiRNAs
8	3298482	3298593	+	ACC="MI0001034"; ID="osa-MIR395j";	NRrmiRNAs
8	3298655	3298753	+	ACC="MI0001035"; ID="osa-MIR395k";	NRrmiRNAs
8	3298818	3298927	+	ACC="MI0013351"; ID="osa-MIR395y";	NRrmiRNAs
8	3299000	3299093	+	ACC="MI0001036"; ID="osa-MIR395l";	NRrmiRNAs
8	3663231	3663318	+	ACC="MI0001697"; ID="osa-MIR439g";	NRrmiRNAs
8	3954905	3955092	+	ACC="MI0007024"; ID="osa-MIR1437";	NRrmiRNAs
8	5368156	5368255	+	ACC="MI0001133"; ID="osa-MIR171b";	NRrmiRNAs
8	9191585	9191841	+	ACC="MI0006967"; ID="osa-MIR1427";	NRrmiRNAs
8	14937139	14937204	+	ACC="MI0001437"; ID="osa-MIR417";	NRrmiRNAs
8	15595314	15595414	+	ACC="MI0013039"; ID="osa-MIR2874";	NRrmiRNAs
8	16398432	16398601	+	ACC="MI0005237"; ID="osa-MIR812e";	RrmiRNAs
8	19017782	19017888	+	ACC="MI0017946"; ID="osa-MIR5073";	RrmiRNAs
8	19803620	19803916	+	ACC="MI0008299"; ID="osa-MIR812j";	RrmiRNAs
8	21475517	21475702	+	ACC="MI0000658"; ID="osa-MIR156f";	NRrmiRNAs
8	21488519	21488704	+	ACC="MI0000658"; ID="osa-MIR156f";	NRrmiRNAs
8	22731060	22731132	+	ACC="MI0010708"; ID="osa-MIR2120";	RrmiRNAs
8	23042643	23042842	+	ACC="MI0001157"; ID="osa-MIR166m";	NRrmiRNAs
8	24394168	24394267	+	ACC="MI0001101"; ID="osa-MIR160f";	NRrmiRNAs
8	26178659	26178759	+	ACC="MI0013043"; ID="osa-MIR2878";	NRrmiRNAs
8	26800435	26800542	+	ACC="MI0001124"; ID="osa-MIR169i";	NRrmiRNAs
8	26804635	26804756	+	ACC="MI0001123"; ID="osa-MIR169h";	NRrmiRNAs
8	26811183	26811320	+	ACC="MI0001128"; ID="osa-MIR169m";	NRrmiRNAs
8	26814774	26814881	+	ACC="MI0001127"; ID="osa-MIR169l";	NRrmiRNAs
8	27089347	27089427	+	ACC="MI0013040"; ID="osa-MIR2875";	NRrmiRNAs
8	27962767	27963007	+	ACC="MI0005215"; ID="osa-MIR806f";	RrmiRNAs
8	28211312	28211486	+	ACC="MI0005261"; ID="osa-MIR819j";	RrmiRNAs
9	430432	430531	-	ACC="MI0010489"; ID="osa-MIR2055";	NRrmiRNAs
9	5979506	5979694	-	ACC="MI0007028"; ID="osa-MIR1440";	NRrmiRNAs
9	6605291	6605359	-	ACC="MI0005091"; ID="osa-MIR395w";	NRrmiRNAs
9	6605575	6605643	-	ACC="MI0005090"; ID="osa-MIR395v";	NRrmiRNAs
9	6605701	6605786	-	ACC="MI0001044"; ID="osa-MIR395u";	NRrmiRNAs
9	6606353	6606495	-	ACC="MI0001038"; ID="osa-MIR395t";	NRrmiRNAs
9	8514693	8514793	-	ACC="MI0013027"; ID="osa-MIR2865";	NRrmiRNAs
9	13210436	13210504	-	ACC="MI0010547"; ID="osa-MIR1846e";	NRrmiRNAs
9	14619381	14619483	-	ACC="MI0001119"; ID="osa-MIR169d";	NRrmiRNAs
9	17566946	17567197	-	ACC="MI0008278"; ID="osa-MIR1875";	NRrmiRNAs
9	18288106	18288211	-	ACC="MI0001090"; ID="osa-MIR156k";	NRrmiRNAs
9	12000642	12000795	+	ACC="MI0005226"; ID="osa-MIR809f";	RrmiRNAs
9	13193039	13193232	+	ACC="MI0008241"; ID="osa-MIR1858b";	NRrmiRNAs
9	13531425	13531553	+	ACC="MI0008258"; ID="osa-MIR1861l";	NRrmiRNAs
9	13531648	13531743	+	ACC="MI0008259"; ID="osa-MIR1861m";	NRrmiRNAs
9	13535610	13535809	+	ACC="MI0008240"; ID="osa-MIR1858a";	NRrmiRNAs
9	15064252	15064367	+	ACC="MI0000659"; ID="osa-MIR156g";	NRrmiRNAs
9	16554508	16554607	+	ACC="MI0008284"; ID="osa-MIR1878";	NRrmiRNAs
9	16950816	16950932	+	ACC="MI0001108"; ID="osa-MIR166l";	NRrmiRNAs
9	16962023	16962118	+	ACC="MI0001696"; ID="osa-MIR439f";	NRrmiRNAs
9	19788380	19788504	+	ACC="MI0001125"; ID="osa-MIR169j";	NRrmiRNAs
9	19791652	19791807	+	ACC="MI0001126"; ID="osa-MIR169k";	NRrmiRNAs
9	21043392	21043652	+	ACC="MI0008283"; ID="osa-MIR1877";	RrmiRNAs
9	22881353	22881461	+	ACC="MI0001139"; ID="osa-MIR172a";	NRrmiRNAs
10	2320997	2321085	-	ACC="MI0017970"; ID="osa-MIR5080";	RrmiRNAs
10	9145071	9145185	-	ACC="MI0001051"; ID="osa-MIR398a";	NRrmiRNAs
10	10249716	10249876	-	ACC="MI0009714"; ID="osa-MIR1317";	NRrmiRNAs
10	10844515	10844920	-	ACC="MI0017969"; ID="osa-MIR5079";	NRrmiRNAs
10	14412056	14412162	-	ACC="MI0000675"; ID="osa-MIR166f";	NRrmiRNAs
10	14651810	14651922	-	ACC="MI0001111"; ID="osa-MIR167f";	NRrmiRNAs
10	15738021	15738145	-	ACC="MI0001700"; ID="osa-MIR439j";	NRrmiRNAs
10	18009013	18009084	-	ACC="MI0010558"; ID="osa-MIR2098";	NRrmiRNAs
10	18632622	18632777	-	ACC="MI0005262"; ID="osa-MIR819k";	RrmiRNAs
10	22612694	22612833	-	ACC="MI0013264"; ID="osa-MIR2922";	NRrmiRNAs
10	528250	528361	+	ACC="MI0008242"; ID="osa-MIR1846a";	NRrmiRNAs
10	2386843	2387032	+	ACC="MI0005231"; ID="osa-MIR811b";	RrmiRNAs
10	3960346	3960454	+	ACC="MI0010549"; ID="osa-MIR1428g";	NRrmiRNAs
10	4849902	4850058	+	ACC="MI0008280"; ID="osa-MIR1876";	NRrmiRNAs
10	4850148	4850297	+	ACC="MI0008279"; ID="osa-MIR1862d";	RrmiRNAs
10	4850453	4850673	+	ACC="MI0008281"; ID="osa-MIR1884b";	RrmiRNAs
10	5589460	5589519	+	ACC="MI0001692"; ID="osa-MIR439b";	NRrmiRNAs
10	5651858	5652007	+	ACC="MI0008285"; ID="osa-MIR1879";	RrmiRNAs
10	5947998	5948084	+	ACC="MI0010555"; ID="osa-MIR2095";	NRrmiRNAs
10	6944304	6944494	+	ACC="MI0005265"; ID="osa-MIR820c";	NRrmiRNAs
10	8358474	8358660	+	ACC="MI0007025"; ID="osa-MIR1438";	NRrmiRNAs
10	10485444	10485583	+	ACC="MI0013274"; ID="osa-MIR2932";	RrmiRNAs
10	13555870	13556121	+	ACC="MI0010720"; ID="osa-MIR2124f";	RrmiRNAs
10	16022656	16022744	+	ACC="MI0008263"; ID="osa-MIR1862c";	RrmiRNAs
10	19915634	19915778	+	ACC="MI0000670"; ID="osa-MIR166a";	NRrmiRNAs
10	21165791	21165925	+	ACC="MI0001135"; ID="osa-MIR171d";	NRrmiRNAs
10	21736809	21736885	+	ACC="MI0005245"; ID="osa-MIR816";	NRrmiRNAs
10	22846562	22846801	+	ACC="MI0005216"; ID="osa-MIR806g";	RrmiRNAs
11	701074	701194	-	ACC="MI0009716"; ID="osa-MIR1319";	NRrmiRNAs
11	958575	958797	-	ACC="MI0006986"; ID="osa-MIR810b";	NRrmiRNAs
11	1383741	1383959	-	ACC="MI0017258"; ID="osa-MIR3982";	NRrmiRNAs
11	5200667	5200825	-	ACC="MI0005232"; ID="osa-MIR811c";	RrmiRNAs
11	6077280	6077452	-	ACC="MI0001130"; ID="osa-MIR169o";	NRrmiRNAs
11	6081004	6081180	-	ACC="MI0001129"; ID="osa-MIR169n";	NRrmiRNAs
11	7803178	7803351	-	ACC="MI0011266"; ID="osa-MIR2118p";	NRrmiRNAs
11	7805968	7806142	-	ACC="MI0011268"; ID="osa-MIR2118r";	NRrmiRNAs
11	7806454	7806630	-	ACC="MI0011267"; ID="osa-MIR2118q";	NRrmiRNAs
11	7874081	7874568	-	ACC="MI0017952"; ID="osa-MIR5075";	NRrmiRNAs
11	9159384	9159503	-	ACC="MI0001701"; ID="osa-MIR440";	NRrmiRNAs
11	9362570	9362705	-	ACC="MI0008301"; ID="osa-MIR1883b";	NRrmiRNAs
11	10370693	10370841	-	ACC="MI0008233"; ID="osa-MIR1856";	NRrmiRNAs
11	12908329	12908433	-	ACC="MI0010565"; ID="osa-MIR2104";	NRrmiRNAs
11	15305197	15305471	-	ACC="MI0010724"; ID="osa-MIR2124h";	RrmiRNAs
11	15729869	15730021	-	ACC="MI0010560"; ID="osa-MIR2100";	RrmiRNAs
11	15825403	15825496	-	ACC="MI0003505"; ID="osa-MIR535";	NRrmiRNAs
11	25473139	25473290	-	ACC="MI0005227"; ID="osa-MIR809g";	RrmiRNAs
11	27244208	27244319	-	ACC="MI0008243"; ID="osa-MIR1846b";	NRrmiRNAs
11	28344135	28344384	-	ACC="MI0010722"; ID="osa-MIR2124i";	RrmiRNAs
11	28396749	28397019	-	ACC="MI0005217"; ID="osa-MIR806h";	RrmiRNAs
11	28410361	28410461	-	ACC="MI0013038"; ID="osa-MIR2873";	NRrmiRNAs
11	1285147	1285687	+	ACC="MI0017973"; ID="osa-MIR5082";	NRrmiRNAs
11	2519136	2519228	+	ACC="MI0008282"; ID="osa-MIR1862e";	RrmiRNAs
11	2520898	2521257	+	ACC="MI0013037"; ID="osa-MIR2872";	RrmiRNAs
11	2729806	2729935	+	ACC="MI0008234"; ID="osa-MIR1857";	NRrmiRNAs
11	7273770	7273834	+	ACC="MI0013248"; ID="osa-MIR2907b";	RrmiRNAs
11	11067799	11067958	+	ACC="MI0008293"; ID="osa-MIR1882f";	NRrmiRNAs
11	11900931	11901018	+	ACC="MI0013249"; ID="osa-MIR2907c";	RrmiRNAs
11	13059842	13059959	+	ACC="MI0008300"; ID="osa-MIR1883a";	NRrmiRNAs
11	13496198	13496326	+	ACC="MI0008286"; ID="osa-MIR1880";	NRrmiRNAs
11	15041204	15041309	+	ACC="MI0001434"; ID="osa-MIR414";	NRrmiRNAs
11	15812523	15812623	+	ACC="MI0013029"; ID="osa-MIR2867";	RrmiRNAs
11	17472128	17472208	+	ACC="MI0013030"; ID="osa-MIR2868";	NRrmiRNAs
11	19013838	19013951	+	ACC="MI0017251"; ID="osa-MIR3979";	NRrmiRNAs
11	19453415	19453665	+	ACC="MI0010721"; ID="osa-MIR2124g";	RrmiRNAs
11	20362512	20362669	+	ACC="MI0008294"; ID="osa-MIR1882g";	NRrmiRNAs
11	21040973	21041147	+	ACC="MI0013265"; ID="osa-MIR2923";	NRrmiRNAs
11	21242848	21242957	+	ACC="MI0008232"; ID="osa-MIR1855";	NRrmiRNAs
11	23148631	23148833	+	ACC="MI0005238"; ID="osa-MIR813";	RrmiRNAs
11	26459062	26459142	+	ACC="MI0003204"; ID="osa-MIR531";	NRrmiRNAs
12	6823901	6824042	-	ACC="MI0006970"; ID="osa-MIR1430";	NRrmiRNAs
12	8234925	8235027	-	ACC="MI0001439"; ID="osa-MIR419";	NRrmiRNAs
12	16583837	16583965	-	ACC="MI0008260"; ID="osa-MIR1861n";	NRrmiRNAs
12	16846519	16846591	-	ACC="MI0010564"; ID="osa-MIR2103";	NRrmiRNAs
12	19374838	19374923	-	ACC="MI0010551"; ID="osa-MIR2091";	NRrmiRNAs
12	19457211	19457390	-	ACC="MI0007029"; ID="osa-MIR1441";	RrmiRNAs
12	25631116	25631216	-	ACC="MI0013026"; ID="osa-MIR2864";	NRrmiRNAs
12	26236871	26237014	-	ACC="MI0001435"; ID="osa-MIR415";	NRrmiRNAs
12	269780	269865	+	ACC="MI0010321"; ID="osa-MIR1846c";	NRrmiRNAs
12	4601427	4601509	+	ACC="MI0010566"; ID="osa-MIR2105";	NRrmiRNAs
12	4866242	4866601	+	ACC="MI0013050"; ID="osa-MIR1863b";	NRrmiRNAs
12	4868192	4868482	+	ACC="MI0013044"; ID="osa-MIR1863c";	NRrmiRNAs
12	5724904	5725241	+	ACC="MI0008287"; ID="osa-MIR1881";	NRrmiRNAs
12	5776955	5777088	+	ACC="MI0005228"; ID="osa-MIR809h";	RrmiRNAs
12	10071520	10071691	+	ACC="MI0007031"; ID="osa-MIR1439";	RrmiRNAs
12	10113734	10113836	+	ACC="MI0010552"; ID="osa-MIR2092";	NRrmiRNAs
12	10133792	10133904	+	ACC="MI0001433"; ID="osa-MIR413";	NRrmiRNAs
12	12112426	12112491	+	ACC="MI0013250"; ID="osa-MIR2907d";	NRrmiRNAs
12	12671855	12671990	+	ACC="MI0017950"; ID="osa-MIR5074";	RrmiRNAs
12	17958127	17958233	+	ACC="MI0010561"; ID="osa-MIR2101";	NRrmiRNAs
12	18300803	18300947	+	ACC="MI0001142"; ID="osa-MIR166g";	NRrmiRNAs
12	21478066	21478258	+	ACC="MI0008295"; ID="osa-MIR1882h";	NRrmiRNAs
12	25443203	25443343	+	ACC="MI0000676"; ID="osa-MIR167a";	NRrmiRNAs
12	25447013	25447132	+	ACC="MI0001113"; ID="osa-MIR167h";	NRrmiRNAs

## Sheet: S.bicolor
Chromorsome	Start	End	Strand	ID	Repeats-related
1	1029814	1029916	-	ACC="MI0013253"; ID="sbi-MIR169o";	NRrmiRNAs
1	5215950	5216049	-	ACC="MI0001507"; ID="sbi-MIR160d";	NRrmiRNAs
1	7845711	7845871	-	ACC="MI0001566"; ID="sbi-MIR171a";	NRrmiRNAs
1	9824853	9825024	-	ACC="MI0010911"; ID="sbi-MIR437k";	NRrmiRNAs
1	15608735	15608815	-	ACC="MI0010881"; ID="sbi-MIR171h";	NRrmiRNAs
1	17295171	17295278	-	ACC="MI0001500"; ID="sbi-MIR166a";	NRrmiRNAs
1	23998927	23999062	-	ACC="MI0010905"; ID="sbi-MIR437d";	NRrmiRNAs
1	52558149	52558238	-	ACC="MI0010882"; ID="sbi-MIR171i";	NRrmiRNAs
1	56906489	56906662	-	ACC="MI0010907"; ID="sbi-MIR437f";	RrmiRNAs
1	59496276	59496451	-	ACC="MI0010908"; ID="sbi-MIR437g";	RrmiRNAs
1	61593529	61593681	-	ACC="MI0001852"; ID="sbi-MIR164c";	NRrmiRNAs
1	69265260	69265353	-	ACC="MI0001498"; ID="sbi-MIR166c";	NRrmiRNAs
1	69498654	69498743	-	ACC="MI0010871"; ID="sbi-MIR167h";	NRrmiRNAs
1	71039535	71039687	-	ACC="MI0001565"; ID="sbi-MIR171d";	NRrmiRNAs
1	71476711	71476794	-	ACC="MI0013259"; ID="sbi-MIR528";	NRrmiRNAs
1	72676204	72676311	-	ACC="MI0010869"; ID="sbi-MIR166j";	NRrmiRNAs
1	2870994	2871172	+	ACC="MI0010887"; ID="sbi-MIR390";	NRrmiRNAs
1	4354681	4354776	+	ACC="MI0001513"; ID="sbi-MIR167a";	NRrmiRNAs
1	7272352	7272549	+	ACC="MI0001514"; ID="sbi-MIR167b";	NRrmiRNAs
1	7426521	7426592	+	ACC="MI0001499"; ID="sbi-MIR166b";	NRrmiRNAs
1	19827219	19827389	+	ACC="MI0010903"; ID="sbi-MIR437b";	RrmiRNAs
1	20771120	20771294	+	ACC="MI0010904"; ID="sbi-MIR437c";	NRrmiRNAs
1	26225027	26225205	+	ACC="MI0001552"; ID="sbi-MIR167f";	NRrmiRNAs
1	27013404	27013489	+	ACC="MI0010868"; ID="sbi-MIR166i";	NRrmiRNAs
1	47182770	47183054	+	ACC="MI0010925"; ID="sbi-MIR821a";	NRrmiRNAs
1	54176829	54176929	+	ACC="MI0010906"; ID="sbi-MIR437e";	NRrmiRNAs
1	60249197	60249366	+	ACC="MI0010909"; ID="sbi-MIR437i";	RrmiRNAs
1	73814238	73814409	+	ACC="MI0010910"; ID="sbi-MIR437j";	RrmiRNAs
2	2925262	2925356	-	ACC="MI0001511"; ID="sbi-MIR160e";	NRrmiRNAs
2	4993335	4993482	-	ACC="MI0001551"; ID="sbi-MIR167d";	NRrmiRNAs
2	14181315	14181429	-	ACC="MI0001568"; ID="sbi-MIR172e";	NRrmiRNAs
2	15190832	15190940	-	ACC="MI0013257"; ID="sbi-MIR398";	NRrmiRNAs
2	17125729	17125837	-	ACC="MI0001567"; ID="sbi-MIR171c";	NRrmiRNAs
2	47490926	47491198	-	ACC="MI0010926"; ID="sbi-MIR821b";	NRrmiRNAs
2	58896558	58896666	-	ACC="MI0010873"; ID="sbi-MIR169e";	NRrmiRNAs
2	62836722	62836846	-	ACC="MI0001548"; ID="sbi-MIR156d";	RrmiRNAs
2	71755920	71756103	-	ACC="MI0010930"; ID="sbi-MIR1432";	NRrmiRNAs
2	76402755	76402914	-	ACC="MI0010865"; ID="sbi-MIR164d";	NRrmiRNAs
2	22209593	22209680	+	ACC="MI0010885"; ID="sbi-MIR172d";	NRrmiRNAs
2	45985879	45986048	+	ACC="MI0010912"; ID="sbi-MIR437l";	NRrmiRNAs
2	59375957	59376084	+	ACC="MI0010860"; ID="sbi-MIR156f";	NRrmiRNAs
2	60192106	60192390	+	ACC="MI0010927"; ID="sbi-MIR821c";	NRrmiRNAs
2	60539286	60539572	+	ACC="MI0010931"; ID="sbi-MIR1435a";	NRrmiRNAs
2	61439831	61439981	+	ACC="MI0001550"; ID="sbi-MIR166e";	NRrmiRNAs
2	64603670	64603817	+	ACC="MI0001560"; ID="sbi-MIR169f";	NRrmiRNAs
2	64606503	64606654	+	ACC="MI0001561"; ID="sbi-MIR169g";	NRrmiRNAs
2	66910962	66911071	+	ACC="MI0001531"; ID="sbi-MIR394a";	NRrmiRNAs
3	1225082	1225334	-	ACC="MI0001851"; ID="sbi-MIR159b";	NRrmiRNAs
3	3473048	3473131	-	ACC="MI0001506"; ID="sbi-MIR156b";	NRrmiRNAs
3	3473369	3473463	-	ACC="MI0001505"; ID="sbi-MIR156c";	NRrmiRNAs
3	6385582	6385763	-	ACC="MI0010914"; ID="sbi-MIR437n";	RrmiRNAs
3	8194328	8194553	-	ACC="MI0001572"; ID="sbi-MIR159";	NRrmiRNAs
3	49109184	49109357	-	ACC="MI0010913"; ID="sbi-MIR437m";	NRrmiRNAs
3	58360214	58360392	-	ACC="MI0010886"; ID="sbi-MIR319b";	NRrmiRNAs
3	64088364	64088486	-	ACC="MI0001553"; ID="sbi-MIR167g";	NRrmiRNAs
3	74241513	74241682	-	ACC="MI0001501"; ID="sbi-MIR172b";	NRrmiRNAs
3	1240163	1240411	+	ACC="MI0001573"; ID="sbi-MIR319";	NRrmiRNAs
3	6521841	6521979	+	ACC="MI0001530"; ID="sbi-MIR393";	NRrmiRNAs
3	10825168	10825258	+	ACC="MI0001516"; ID="sbi-MIR169a";	NRrmiRNAs
3	15944292	15944496	+	ACC="MI0010901"; ID="sbi-MIR408";	NRrmiRNAs
3	61886666	61886801	+	ACC="MI0001541"; ID="sbi-MIR399a";	NRrmiRNAs
4	2246316	2246421	-	ACC="MI0001556"; ID="sbi-MIR168";	NRrmiRNAs
4	4027097	4027187	-	ACC="MI0010899"; ID="sbi-MIR397";	NRrmiRNAs
4	4236169	4236252	-	ACC="MI0001508"; ID="sbi-MIR160a";	NRrmiRNAs
4	5373547	5373630	-	ACC="MI0001504"; ID="sbi-MIR156a";	NRrmiRNAs
4	5853293	5853400	-	ACC="MI0010883"; ID="sbi-MIR171j";	NRrmiRNAs
4	8595515	8595702	-	ACC="MI0010916"; ID="sbi-MIR437p";	NRrmiRNAs
4	9842715	9842835	-	ACC="MI0001546"; ID="sbi-MIR399b";	NRrmiRNAs
4	9862936	9863028	-	ACC="MI0010900"; ID="sbi-MIR399j";	NRrmiRNAs
4	49253706	49253803	-	ACC="MI0010874"; ID="sbi-MIR169h";	NRrmiRNAs
4	55586941	55587029	-	ACC="MI0010861"; ID="sbi-MIR156g";	NRrmiRNAs
4	62099903	62100021	-	ACC="MI0001854"; ID="sbi-MIR171f";	NRrmiRNAs
4	62277173	62277249	-	ACC="MI0010889"; ID="sbi-MIR394b";	NRrmiRNAs
4	63283312	63283398	-	ACC="MI0001497"; ID="sbi-MIR166d";	NRrmiRNAs
4	64225078	64225211	-	ACC="MI0001853"; ID="sbi-MIR166g";	NRrmiRNAs
4	64225347	64225485	-	ACC="MI0001569"; ID="sbi-MIR166f";	NRrmiRNAs
4	64881672	64881782	-	ACC="MI0001549"; ID="sbi-MIR164b";	NRrmiRNAs
4	66092514	66092638	-	ACC="MI0001539"; ID="sbi-MIR396a";	NRrmiRNAs
4	66322673	66322847	-	ACC="MI0010915"; ID="sbi-MIR437o";	NRrmiRNAs
4	67015298	67015416	-	ACC="MI0001502"; ID="sbi-MIR172c";	NRrmiRNAs
4	67655140	67655235	-	ACC="MI0010897"; ID="sbi-MIR396d";	NRrmiRNAs
4	9868286	9868348	+	ACC="MI0013258"; ID="sbi-MIR399k";	NRrmiRNAs
4	44092392	44092507	+	ACC="MI0010924"; ID="sbi-MIR529";	NRrmiRNAs
4	55056602	55056728	+	ACC="MI0013252"; ID="sbi-MIR162";	NRrmiRNAs
4	58034693	58034815	+	ACC="MI0010875"; ID="sbi-MIR169j";	NRrmiRNAs
4	66085287	66085448	+	ACC="MI0001540"; ID="sbi-MIR396c";	NRrmiRNAs
5	19423412	19423529	-	ACC="MI0013256"; ID="sbi-MIR172f";	NRrmiRNAs
5	17050323	17050491	+	ACC="MI0001563"; ID="sbi-MIR169i";	NRrmiRNAs
6	10908271	10908430	-	ACC="MI0010917"; ID="sbi-MIR437q";	NRrmiRNAs
6	35895917	35896096	-	ACC="MI0010918"; ID="sbi-MIR437r";	NRrmiRNAs
6	49901016	49901191	-	ACC="MI0010919"; ID="sbi-MIR437s";	NRrmiRNAs
6	50885046	50885139	-	ACC="MI0010862"; ID="sbi-MIR156h";	NRrmiRNAs
6	56718764	56718860	-	ACC="MI0010876"; ID="sbi-MIR169k";	NRrmiRNAs
6	57730663	57730749	-	ACC="MI0010884"; ID="sbi-MIR171k";	NRrmiRNAs
6	58196833	58196954	-	ACC="MI0001855"; ID="sbi-MIR395f";	NRrmiRNAs
6	58197025	58197097	-	ACC="MI0010890"; ID="sbi-MIR395c";	NRrmiRNAs
6	58197343	58197445	-	ACC="MI0001536"; ID="sbi-MIR395d";	NRrmiRNAs
6	58197534	58197638	-	ACC="MI0001537"; ID="sbi-MIR395e";	NRrmiRNAs
6	61406228	61406311	-	ACC="MI0010888"; ID="sbi-MIR393b";	NRrmiRNAs
6	29609545	29609808	+	ACC="MI0010928"; ID="sbi-MIR821d";	NRrmiRNAs
6	39791164	39791266	+	ACC="MI0001558"; ID="sbi-MIR169d";	NRrmiRNAs
6	39830386	39830511	+	ACC="MI0001557"; ID="sbi-MIR169c";	NRrmiRNAs
6	54609030	54609153	+	ACC="MI0001570"; ID="sbi-MIR171e";	NRrmiRNAs
6	55042923	55043043	+	ACC="MI0001850"; ID="sbi-MIR399i";	NRrmiRNAs
6	58760409	58760558	+	ACC="MI0001534"; ID="sbi-MIR395a";	NRrmiRNAs
6	58761003	58761107	+	ACC="MI0001533"; ID="sbi-MIR395b";	NRrmiRNAs
6	58761182	58761249	+	ACC="MI0010891"; ID="sbi-MIR395g";	NRrmiRNAs
6	58761343	58761423	+	ACC="MI0010892"; ID="sbi-MIR395h";	NRrmiRNAs
6	60827025	60827213	+	ACC="MI0010898"; ID="sbi-MIR396e";	NRrmiRNAs
7	59967771	59968037	-	ACC="MI0010932"; ID="sbi-MIR1435b";	NRrmiRNAs
7	61062640	61062736	-	ACC="MI0010877"; ID="sbi-MIR169l";	NRrmiRNAs
7	61068027	61068118	-	ACC="MI0010878"; ID="sbi-MIR169m";	NRrmiRNAs
7	63646187	63646296	-	ACC="MI0010864"; ID="sbi-MIR160f";	NRrmiRNAs
7	2730531	2730613	+	ACC="MI0001509"; ID="sbi-MIR160c";	NRrmiRNAs
7	4657883	4657979	+	ACC="MI0010893"; ID="sbi-MIR395i";	NRrmiRNAs
7	4658066	4658152	+	ACC="MI0010894"; ID="sbi-MIR395j";	NRrmiRNAs
7	4658236	4658315	+	ACC="MI0010895"; ID="sbi-MIR395k";	NRrmiRNAs
7	4658542	4658625	+	ACC="MI0010896"; ID="sbi-MIR395l";	NRrmiRNAs
7	5519054	5519223	+	ACC="MI0010920"; ID="sbi-MIR437t";	RrmiRNAs
7	7609099	7609230	+	ACC="MI0001564"; ID="sbi-MIR171b";	NRrmiRNAs
7	55808117	55808237	+	ACC="MI0010863"; ID="sbi-MIR156i";	NRrmiRNAs
7	61071181	61071273	+	ACC="MI0010879"; ID="sbi-MIR169n";	NRrmiRNAs
8	12306909	12307012	-	ACC="MI0013255"; ID="sbi-MIR169q";	NRrmiRNAs
8	1401818	1401922	+	ACC="MI0013254"; ID="sbi-MIR169p";	NRrmiRNAs
8	39559277	39559379	+	ACC="MI0010870"; ID="sbi-MIR166k";	NRrmiRNAs
8	51952391	51952522	+	ACC="MI0010872"; ID="sbi-MIR167i";	NRrmiRNAs
8	51954679	51954857	+	ACC="MI0001554"; ID="sbi-MIR167e";	NRrmiRNAs
9	39002547	39002672	-	ACC="MI0001512"; ID="sbi-MIR164";	NRrmiRNAs
9	45069956	45070224	-	ACC="MI0010929"; ID="sbi-MIR821e";	NRrmiRNAs
9	55682225	55682354	-	ACC="MI0001542"; ID="sbi-MIR399c";	NRrmiRNAs
9	58962031	58962132	-	ACC="MI0001503"; ID="sbi-MIR172a";	NRrmiRNAs
9	45090953	45091157	+	ACC="MI0010866"; ID="sbi-MIR164e";	NRrmiRNAs
9	53125183	53125346	+	ACC="MI0010921"; ID="sbi-MIR437u";	NRrmiRNAs
9	53472511	53472624	+	ACC="MI0010922"; ID="sbi-MIR437v";	NRrmiRNAs
9	55290467	55290639	+	ACC="MI0010923"; ID="sbi-MIR437w";	NRrmiRNAs
9	55683792	55683917	+	ACC="MI0001544"; ID="sbi-MIR399e";	NRrmiRNAs
9	55688228	55688352	+	ACC="MI0001547"; ID="sbi-MIR399g";	NRrmiRNAs
10	3078189	3078378	-	ACC="MI0010902"; ID="sbi-MIR437a";	NRrmiRNAs
10	48048104	48048223	-	ACC="MI0001545"; ID="sbi-MIR399f";	NRrmiRNAs
10	55869177	55869278	-	ACC="MI0001515"; ID="sbi-MIR169b";	NRrmiRNAs
10	59811964	59812148	-	ACC="MI0010867"; ID="sbi-MIR166h";	NRrmiRNAs
10	1544093	1544297	+	ACC="MI0001543"; ID="sbi-MIR399d";	NRrmiRNAs
10	4424888	4425015	+	ACC="MI0001538"; ID="sbi-MIR396b";	NRrmiRNAs
10	48050465	48050596	+	ACC="MI0001849"; ID="sbi-MIR399h";	NRrmiRNAs
10	54088668	54088744	+	ACC="MI0010880"; ID="sbi-MIR171g";	NRrmiRNAs
10	55009872	55009994	+	ACC="MI0001856"; ID="sbi-MIR156e";	NRrmiRNAs
10	56170660	56170790	+	ACC="MI0001555"; ID="sbi-MIR167c";	NRrmiRNAs
10	56834481	56834562	+	ACC="MI0001510"; ID="sbi-MIR160b";	NRrmiRNAs
