# Supplementary material for: Characterization and Evolution of microRNA Genes Derived from Repetitive Elements and Duplication Events in Plants
Source: PLoS One. 2012 Apr 16;7(4):e34092. doi: 10.1371/journal.pone.0034092 (PMC3327684; doi:10.1371/journal.pone.0034092)
Supplement: File S3 — Information of flanking conserved protein-coding genes within each block in the four test plant species. (XLS) [file pone.0034092.s003.xls]

## Sheet: S.bicolor
Chromorsome	Start	End	Strand	ID	Family	Chromorsome	Start	End	Strand	ID	Family	Flanking conserved protein-coding genes
4	63283312	64225485	-	ACC="MI0001497"; ID="sbi-MIR166dgf";	MIR166	10	55009872	55009994	+	ACC="MI0001856"; ID="sbi-MIR156e";	MIR156	1
4	63283312	64225485	-	ACC="MI0001497"; ID="sbi-MIR166dgf";	MIR166	5	17050323	17050491	+	ACC="MI0001563"; ID="sbi-MIR169i";	MIR169_1	1
4	63283312	64225485	-	ACC="MI0001497"; ID="sbi-MIR166dgf";	MIR166	4	67015298	67015416	-	ACC="MI0001502"; ID="sbi-MIR172c";	MIR172	1
1	69265260	69265353	-	ACC="MI0001498"; ID="sbi-MIR166c";	MIR166	1	27013404	27013489	+	ACC="MI0010868"; ID="sbi-MIR166i";	MIR166	1
1	69265260	69265353	-	ACC="MI0001498"; ID="sbi-MIR166c";	MIR166	1	7845711	7845871	-	ACC="MI0001566"; ID="sbi-MIR171a";	MIR171_3	1
1	7426521	7426592	+	ACC="MI0001499"; ID="sbi-MIR166b";	MIR166	2	61439831	61439981	+	ACC="MI0001550"; ID="sbi-MIR166e";	MIR166	1
1	17295171	17295278	-	ACC="MI0001500"; ID="sbi-MIR166a";	MIR166	1	5215950	5216049	-	ACC="MI0001507"; ID="sbi-MIR160d";	MIR160	1
2	61439831	61439981	+	ACC="MI0001550"; ID="sbi-MIR166e";	MIR166	1	15608735	15608815	-	ACC="MI0010881"; ID="sbi-MIR171h";	MIR171_5	1
2	61439831	61439981	+	ACC="MI0001550"; ID="sbi-MIR166e";	MIR166	1	54176829	54176929	+	ACC="MI0010906"; ID="sbi-MIR437efgi";	MIR437	1
10	59811964	59812148	-	ACC="MI0010867"; ID="sbi-MIR166h";	MIR166	9	55682225	55688352	-	ACC="MI0001542"; ID="sbi-MIR399ceg";	MIR399	1
10	59811964	59812148	-	ACC="MI0010867"; ID="sbi-MIR166h";	MIR166	10	1544093	1544297	+	ACC="MI0001543"; ID="sbi-MIR399d";	MIR399	1
10	59811964	59812148	-	ACC="MI0010867"; ID="sbi-MIR166h";	MIR166	6	56718764	56718860	-	ACC="MI0010876"; ID="sbi-MIR169k";	MIR169_2	1
1	72676204	72676311	-	ACC="MI0010869"; ID="sbi-MIR166j";	MIR166	3	61886666	61886801	+	ACC="MI0001541"; ID="sbi-MIR399a";	MIR399	1
1	72676204	72676311	-	ACC="MI0010869"; ID="sbi-MIR166j";	MIR166	4	5853293	5853400	-	ACC="MI0010883"; ID="sbi-MIR171j";	MIR171_7	1
1	72676204	72676311	-	ACC="MI0010869"; ID="sbi-MIR166j";	MIR166	4	66322673	66322847	-	ACC="MI0010915"; ID="sbi-MIR437o";	MIR437	1
8	39559277	39559379	+	ACC="MI0010870"; ID="sbi-MIR166k";	MIR166	1	61593529	61593681	-	ACC="MI0001852"; ID="sbi-MIR164c";	MIR164	1
4	5373547	5373630	-	ACC="MI0001504"; ID="sbi-MIR156a";	MIR156	7	55808117	55808237	+	ACC="MI0010863"; ID="sbi-MIR156i";	MIR156	1
4	5373547	5373630	-	ACC="MI0001504"; ID="sbi-MIR156a";	MIR156	10	1544093	1544297	+	ACC="MI0001543"; ID="sbi-MIR399d";	MIR399	1
4	5373547	5373630	-	ACC="MI0001504"; ID="sbi-MIR156a";	MIR156	9	39002547	39002672	-	ACC="MI0001512"; ID="sbi-MIR164";	MIR164	1
3	3473048	3473463	-	ACC="MI0001506"; ID="sbi-MIR156bc";	MIR156	2	14181315	14181429	-	ACC="MI0001568"; ID="sbi-MIR172e";	MIR172	1
2	62836722	62836846	-	ACC="MI0001548"; ID="sbi-MIR156d";	MIR156	1	61593529	61593681	-	ACC="MI0001852"; ID="sbi-MIR164c";	MIR164	1
10	55009872	55009994	+	ACC="MI0001856"; ID="sbi-MIR156e";	MIR156	6	50885046	50885139	-	ACC="MI0010862"; ID="sbi-MIR156h";	MIR156	1
2	59375957	59376084	+	ACC="MI0010860"; ID="sbi-MIR156f";	MIR156	4	66322673	66322847	-	ACC="MI0010915"; ID="sbi-MIR437o";	MIR437	1
4	55586941	55587029	-	ACC="MI0010861"; ID="sbi-MIR156g";	MIR156	2	22209593	22209680	+	ACC="MI0010885"; ID="sbi-MIR172d";	MIR172	1
4	55586941	55587029	-	ACC="MI0010861"; ID="sbi-MIR156g";	MIR156	2	45985879	45986048	+	ACC="MI0010912"; ID="sbi-MIR437l";	MIR437	1
3	1225082	1240411	-	ACC="MI0001851"; ID="sbi-MIR159b,319";	MIR159	3	58360214	58360392	-	ACC="MI0010886"; ID="sbi-MIR319b";	MIR159	1
3	8194328	8194553	-	ACC="MI0001572"; ID="sbi-MIR159";	MIR159	1	71039535	71039687	-	ACC="MI0001565"; ID="sbi-MIR171d";	MIR171_1	1
3	8194328	8194553	-	ACC="MI0001572"; ID="sbi-MIR159";	MIR159	1	52558149	52558238	-	ACC="MI0010882"; ID="sbi-MIR171i";	MIR171_1	1
3	8194328	8194553	-	ACC="MI0001572"; ID="sbi-MIR159";	MIR159	9	39002547	39002672	-	ACC="MI0001512"; ID="sbi-MIR164";	MIR164	1
6	39791164	39830511	+	ACC="MI0001558"; ID="sbi-MIR169cd";	MIR169_1	2	64603670	64606654	+	ACC="MI0001560"; ID="sbi-MIR169fg";	MIR169_1	1
6	39791164	39830511	+	ACC="MI0001558"; ID="sbi-MIR169cd";	MIR169_1	7	63646187	63646296	-	ACC="MI0010864"; ID="sbi-MIR160f";	MIR160	1
2	64603670	64606654	+	ACC="MI0001560"; ID="sbi-MIR169fg";	MIR169_1	2	76402755	76402914	-	ACC="MI0010865"; ID="sbi-MIR164d";	MIR164	1
7	61062640	61071273	-	ACC="MI0010877"; ID="sbi-MIR169lmn";	MIR169_1	1	15608735	15608815	-	ACC="MI0010881"; ID="sbi-MIR171h";	MIR171_1	1
3	61886666	61886801	+	ACC="MI0001541"; ID="sbi-MIR399a";	MIR399	1	15608735	15608815	-	ACC="MI0010881"; ID="sbi-MIR171h";	MIR171_1	1
9	55682225	55688352	-	ACC="MI0001542"; ID="sbi-MIR399ceg";	MIR399	3	74241513	74241682	-	ACC="MI0001501"; ID="sbi-MIR172b";	MIR172	1
10	48048104	48050596	-	ACC="MI0001545"; ID="sbi-MIR399fh";	MIR399	2	45985879	45986048	+	ACC="MI0010912"; ID="sbi-MIR437l";	MIR437	1
1	4354681	4354776	+	ACC="MI0001513"; ID="sbi-MIR167a";	MIR167_1	1	7272352	7272549	+	ACC="MI0001514"; ID="sbi-MIR167b";	MIR167_1	1
1	4354681	4354776	+	ACC="MI0001513"; ID="sbi-MIR167a";	MIR167_1	2	4993335	4993482	-	ACC="MI0001551"; ID="sbi-MIR167d";	MIR167_1	1
1	7272352	7272549	+	ACC="MI0001514"; ID="sbi-MIR167b";	MIR167_1	1	69498654	69498743	-	ACC="MI0010871"; ID="sbi-MIR167h";	MIR167_1	1
2	4993335	4993482	-	ACC="MI0001551"; ID="sbi-MIR167d";	MIR167_1	1	69498654	69498743	-	ACC="MI0010871"; ID="sbi-MIR167h";	MIR167_1	1
3	64088364	64088486	-	ACC="MI0001553"; ID="sbi-MIR167g";	MIR167_1	9	58962031	58962132	-	ACC="MI0001503"; ID="sbi-MIR172a";	MIR172	1
10	56170660	56170790	+	ACC="MI0001555"; ID="sbi-MIR167c";	MIR167_1	1	52558149	52558238	-	ACC="MI0010882"; ID="sbi-MIR171i";	MIR171_1	1
10	56170660	56170790	+	ACC="MI0001555"; ID="sbi-MIR167c";	MIR167_1	7	63646187	63646296	-	ACC="MI0010864"; ID="sbi-MIR160f";	MIR160	1
10	56170660	56170790	+	ACC="MI0001555"; ID="sbi-MIR167c";	MIR167_1	3	6385582	6385763	-	ACC="MI0010914"; ID="sbi-MIR437n";	MIR437	1
1	69498654	69498743	-	ACC="MI0010871"; ID="sbi-MIR167h";	MIR167_1	6	60827025	60827213	+	ACC="MI0010898"; ID="sbi-MIR396e";	MIR396	1
1	69498654	69498743	-	ACC="MI0010871"; ID="sbi-MIR167h";	MIR167_1	9	53125183	55290639	+	ACC="MI0010921"; ID="sbi-MIR437uvw";	MIR437	1
7	7609099	7609230	+	ACC="MI0001564"; ID="sbi-MIR171b";	MIR171_1	6	57730663	57730749	-	ACC="MI0010884"; ID="sbi-MIR171k";	MIR171_1	1
7	7609099	7609230	+	ACC="MI0001564"; ID="sbi-MIR171b";	MIR171_1	6	10908271	10908430	-	ACC="MI0010917"; ID="sbi-MIR437q";	MIR437	1
1	71039535	71039687	-	ACC="MI0001565"; ID="sbi-MIR171d";	MIR171_1	1	52558149	52558238	-	ACC="MI0010882"; ID="sbi-MIR171i";	MIR171_1	1
1	7845711	7845871	-	ACC="MI0001566"; ID="sbi-MIR171a";	MIR171_1	6	56718764	56718860	-	ACC="MI0010876"; ID="sbi-MIR169k";	MIR169_2	1
10	54088668	54088744	+	ACC="MI0010880"; ID="sbi-MIR171g";	MIR171_1	4	5853293	5853400	-	ACC="MI0010883"; ID="sbi-MIR171j";	MIR171_1	1
10	54088668	54088744	+	ACC="MI0010880"; ID="sbi-MIR171g";	MIR171_1	3	74241513	74241682	-	ACC="MI0001501"; ID="sbi-MIR172b";	MIR172	1
10	54088668	54088744	+	ACC="MI0010880"; ID="sbi-MIR171g";	MIR171_1	5	19423412	19423529	-	ACC="MI0013256"; ID="sbi-MIR172f";	MIR172	1
4	5853293	5853400	-	ACC="MI0010883"; ID="sbi-MIR171j";	MIR171_1	3	6521841	6521979	+	ACC="MI0001530"; ID="sbi-MIR393";	MIR393	1
6	57730663	57730749	-	ACC="MI0010884"; ID="sbi-MIR171k";	MIR171_1	6	54609030	54609153	+	ACC="MI0001570"; ID="sbi-MIR171e";	MIR171_1	1
1	5215950	5216049	-	ACC="MI0001507"; ID="sbi-MIR160d";	MIR160	10	56834481	56834562	+	ACC="MI0001510"; ID="sbi-MIR160b";	MIR160	1
1	5215950	5216049	-	ACC="MI0001507"; ID="sbi-MIR160d";	MIR160	4	8595515	8595702	-	ACC="MI0010916"; ID="sbi-MIR437p";	MIR437	1
4	4236169	4236252	-	ACC="MI0001508"; ID="sbi-MIR160a";	MIR160	10	56834481	56834562	+	ACC="MI0001510"; ID="sbi-MIR160b";	MIR160	1
7	2730531	2730613	+	ACC="MI0001509"; ID="sbi-MIR160c";	MIR160	1	9824853	9825024	-	ACC="MI0010911"; ID="sbi-MIR437k";	MIR437	1
2	2925262	2925356	-	ACC="MI0001511"; ID="sbi-MIR160e";	MIR160	1	47182770	47183054	+	ACC="MI0010925"; ID="sbi-MIR821a";	MIR821	1
3	74241513	74241682	-	ACC="MI0001501"; ID="sbi-MIR172b";	MIR172	10	4424888	4425015	+	ACC="MI0001538"; ID="sbi-MIR396b";	MIR396	1
3	74241513	74241682	-	ACC="MI0001501"; ID="sbi-MIR172b";	MIR172	9	53125183	55290639	+	ACC="MI0010921"; ID="sbi-MIR437uvw";	MIR437	1
4	67015298	67015416	-	ACC="MI0001502"; ID="sbi-MIR172c";	MIR172	1	19827219	23999062	+	ACC="MI0010903"; ID="sbi-MIR437bcd";	MIR437	1
9	58962031	58962132	-	ACC="MI0001503"; ID="sbi-MIR172a";	MIR172	4	64881672	64881782	-	ACC="MI0001549"; ID="sbi-MIR164b";	MIR164	1
2	22209593	22209680	+	ACC="MI0010885"; ID="sbi-MIR172d";	MIR172	4	58034693	58034815	+	ACC="MI0010875"; ID="sbi-MIR169j";	MIR169_2	1
2	22209593	22209680	+	ACC="MI0010885"; ID="sbi-MIR172d";	MIR172	2	60192106	60192390	+	ACC="MI0010927"; ID="sbi-MIR821c";	MIR821	1
5	19423412	19423529	-	ACC="MI0013256"; ID="sbi-MIR172f";	MIR172	2	60192106	60192390	+	ACC="MI0010927"; ID="sbi-MIR821c";	MIR821	1
5	19423412	19423529	-	ACC="MI0013256"; ID="sbi-MIR172f";	MIR172	4	8595515	8595702	-	ACC="MI0010916"; ID="sbi-MIR437p";	MIR437	1
10	55869177	55869278	-	ACC="MI0001515"; ID="sbi-MIR169b";	MIR169_2	6	56718764	56718860	-	ACC="MI0010876"; ID="sbi-MIR169k";	MIR169_2	1
2	58896558	58896666	-	ACC="MI0010873"; ID="sbi-MIR169e";	MIR169_2	4	67655140	67655235	-	ACC="MI0010897"; ID="sbi-MIR396d";	MIR396	1
9	39002547	39002672	-	ACC="MI0001512"; ID="sbi-MIR164";	MIR164	1	61593529	61593681	-	ACC="MI0001852"; ID="sbi-MIR164c";	MIR164	1
9	39002547	39002672	-	ACC="MI0001512"; ID="sbi-MIR164";	MIR164	4	66085287	66092638	+	ACC="MI0001540"; ID="sbi-MIR396ac";	MIR396	1
10	4424888	4425015	+	ACC="MI0001538"; ID="sbi-MIR396b";	MIR396	4	66085287	66092638	+	ACC="MI0001540"; ID="sbi-MIR396ac";	MIR396	1
4	66085287	66092638	+	ACC="MI0001540"; ID="sbi-MIR396ac";	MIR396	1	73814238	73814409	+	ACC="MI0010910"; ID="sbi-MIR437j";	MIR437	1
6	60827025	60827213	+	ACC="MI0010898"; ID="sbi-MIR396e";	MIR396	6	61406228	61406311	-	ACC="MI0010888"; ID="sbi-MIR393b";	MIR393	1
6	61406228	61406311	-	ACC="MI0010888"; ID="sbi-MIR393b";	MIR393	2	60539286	60539572	+	ACC="MI0010931"; ID="sbi-MIR1435a";	MIR1435	1
6	61406228	61406311	-	ACC="MI0010888"; ID="sbi-MIR393b";	MIR393	7	59967771	59968037	-	ACC="MI0010932"; ID="sbi-MIR1435b";	MIR1435	1
2	17125729	17125837	-	ACC="MI0001567"; ID="sbi-MIR171c";	MIR171_1	6	54609030	54609153	+	ACC="MI0001570"; ID="sbi-MIR171e";	MIR171_1	1
1	47182770	47183054	+	ACC="MI0010925"; ID="sbi-MIR821a";	MIR821	4	8595515	8595702	-	ACC="MI0010916"; ID="sbi-MIR437p";	MIR437	1
10	3078189	3078378	-	ACC="MI0010902"; ID="sbi-MIR437a";	MIR437	4	8595515	8595702	-	ACC="MI0010916"; ID="sbi-MIR437p";	MIR437	1
1	54176829	54176929	+	ACC="MI0010906"; ID="sbi-MIR437efgi";	MIR437	7	59967771	59968037	-	ACC="MI0010932"; ID="sbi-MIR1435b";	MIR1435	1
4	66322673	66322847	-	ACC="MI0010915"; ID="sbi-MIR437o";	MIR437	9	53125183	55290639	+	ACC="MI0010921"; ID="sbi-MIR437uvw";	MIR437	1
4	55586941	55587029	-	ACC="MI0010861"; ID="sbi-MIR156g";	MIR156	6	50885046	50885139	-	ACC="MI0010862"; ID="sbi-MIR156h";	MIR156	2
3	61886666	61886801	+	ACC="MI0001541"; ID="sbi-MIR399a";	MIR399	9	55682225	55688352	-	ACC="MI0001542"; ID="sbi-MIR399ceg";	MIR399	2
10	48048104	48050596	-	ACC="MI0001545"; ID="sbi-MIR399fh";	MIR399	4	9842715	9868348	-	ACC="MI0001546"; ID="sbi-MIR399bjk";	MIR399	2
1	69498654	69498743	-	ACC="MI0010871"; ID="sbi-MIR167h";	MIR167_1	1	26225027	26225205	+	ACC="MI0001552"; ID="sbi-MIR167f";	MIR167_1	2
6	54609030	54609153	+	ACC="MI0001570"; ID="sbi-MIR171e";	MIR171_1	4	62099903	62100021	-	ACC="MI0001854"; ID="sbi-MIR171f";	MIR171_1	4
2	64603670	64606654	+	ACC="MI0001560"; ID="sbi-MIR169fg";	MIR169_1	7	61062640	61071273	-	ACC="MI0010877"; ID="sbi-MIR169lmn";	MIR169_1	5

## Sheet: O.sativa
Chromorsome	Start	End	Strand	ID	Family	Chromorsome	Start	End	Strand	ID	Family	Flanking conserved protein-coding genes
10	19915634	19915778	+	ACC="MI0000670"; ID="osa-MIR166a";	MIR166	2	26124190	26124314	+	ACC="MI0000673"; ID="osa-MIR166d";	MIR166	1
6	30326086	30326291	-	ACC="MI0000671"; ID="osa-MIR166b";	MIR166	5	28024575	28024721	+	ACC="MI0005258"; ID="osa-MIR819g";	MIR441	1
6	30326086	30326291	-	ACC="MI0000671"; ID="osa-MIR166b";	MIR166	6	27237193	27237296	-	ACC="MI0008254"; ID="osa-MIR1861h";	MIR1861	1
3	3486784	3486908	+	ACC="MI0000672"; ID="osa-MIR166c";	MIR166	10	14412056	14412162	-	ACC="MI0000675"; ID="osa-MIR166f";	MIR166	1
3	3486784	3486908	+	ACC="MI0000672"; ID="osa-MIR166c";	MIR166	11	28344135	28344384	-	ACC="MI0010722"; ID="osa-MIR2124i";	MIR445	1
3	3486784	3486908	+	ACC="MI0000672"; ID="osa-MIR166c";	MIR166	8	27962767	27963007	+	ACC="MI0005215"; ID="osa-MIR806f";	MIR806	1
3	3486784	3486908	+	ACC="MI0000672"; ID="osa-MIR166c";	MIR166	1	20315541	20315701	-	ACC="MI0007022"; ID="osa-MIR1436";	MIR818	1
3	3486784	3486908	+	ACC="MI0000672"; ID="osa-MIR166c";	MIR166	3	27101392	27101512	+	ACC="MI0013025"; ID="osa-MIR2863a";	MIR2863	1
2	26124190	26124314	+	ACC="MI0000673"; ID="osa-MIR166d";	MIR166	1	42922692	42922929	-	ACC="MI0001140"; ID="osa-MIR172b";	MIR172	1
2	26124190	26124314	+	ACC="MI0000673"; ID="osa-MIR166d";	MIR166	3	36260775	36260928	-	ACC="MI0005256"; ID="osa-MIR819e";	MIR441	1
2	26124190	26124314	+	ACC="MI0000673"; ID="osa-MIR166d";	MIR166	1	42926954	42927205	-	ACC="MI0005210"; ID="osa-MIR806a";	MIR806	1
2	26124190	26124314	+	ACC="MI0000673"; ID="osa-MIR166d";	MIR166	6	14948510	14948601	+	ACC="MI0008255"; ID="osa-MIR1861i";	MIR1861	1
3	764722	764858	+	ACC="MI0000674"; ID="osa-MIR166e";	MIR166	2	7650684	7675402	+	ACC="MI0001061"; ID="osa-MIR399ibg";	MIR399	1
3	764722	764858	+	ACC="MI0000674"; ID="osa-MIR166e";	MIR166	2	35137668	35137797	-	ACC="MI0001154"; ID="osa-MIR172d";	MIR172	1
3	764722	764858	+	ACC="MI0000674"; ID="osa-MIR166e";	MIR166	1	8728104	8728276	+	ACC="MI0000679"; ID="osa-MIR169a";	MIR169_2	1
3	764722	764858	+	ACC="MI0000674"; ID="osa-MIR166e";	MIR166	4	32183563	32183795	+	ACC="MI0001707"; ID="osa-MIR442";	MIR445	1
3	764722	764858	+	ACC="MI0000674"; ID="osa-MIR166e";	MIR166	2	27295600	27295848	-	ACC="MI0010715"; ID="osa-MIR2124a";	MIR445	1
12	18300803	18300947	+	ACC="MI0001142"; ID="osa-MIR166g";	MIR166	3	25293034	25293178	+	ACC="MI0001144"; ID="osa-MIR166i";	MIR166	1
12	18300803	18300947	+	ACC="MI0001142"; ID="osa-MIR166g";	MIR166	6	27237193	27237296	-	ACC="MI0008254"; ID="osa-MIR1861h";	MIR1861	1
2	32429134	32429423	-	ACC="MI0001107"; ID="osa-MIR166kh";	MIR166	5	28024575	28024721	+	ACC="MI0005258"; ID="osa-MIR819g";	MIR441	1
9	16950816	16950932	+	ACC="MI0001108"; ID="osa-MIR166l";	MIR166	6	26553831	26553931	+	ACC="MI0000660"; ID="osa-MIR156h";	MIR156	1
9	16950816	16950932	+	ACC="MI0001108"; ID="osa-MIR166l";	MIR166	10	21165791	21165925	+	ACC="MI0001135"; ID="osa-MIR171d";	MIR171_1	1
9	16950816	16950932	+	ACC="MI0001108"; ID="osa-MIR166l";	MIR166	3	5229013	5229254	+	ACC="MI0008296"; ID="osa-MIR812g";	MIR812	1
3	25293034	25293178	+	ACC="MI0001144"; ID="osa-MIR166i";	MIR166	9	12000642	12000795	+	ACC="MI0005226"; ID="osa-MIR809f";	MIR441	1
3	30385671	30385770	-	ACC="MI0001158"; ID="osa-MIR166n";	MIR166	1	6555048	6562944	-	ACC="MI0001094"; ID="osa-MIR159cdf,MIR319b";	MIR159	1
3	30385671	30385770	-	ACC="MI0001158"; ID="osa-MIR166n";	MIR166	3	5229013	5229254	+	ACC="MI0008296"; ID="osa-MIR812g";	MIR812	1
1	22523102	22523201	-	ACC="MI0000653"; ID="osa-MIR156a";	MIR156	2	4007187	4007299	+	ACC="MI0005248"; ID="osa-MIR818b";	MIR818	1
1	22523102	22523201	-	ACC="MI0000653"; ID="osa-MIR156a";	MIR156	7	27588078	27588262	+	ACC="MI0007030"; ID="osa-MIR1442";	MIR818	1
1	4664975	4665516	+	ACC="MI0000655"; ID="osa-MIR156cb";	MIR156	11	23148631	23148833	+	ACC="MI0005238"; ID="osa-MIR813";	MIR445	1
2	4512881	4513009	-	ACC="MI0000656"; ID="osa-MIR156d";	MIR156	4	24841188	24841291	-	ACC="MI0000657"; ID="osa-MIR156e";	MIR156	1
4	24841188	24841291	-	ACC="MI0000657"; ID="osa-MIR156e";	MIR156	2	24114126	24114215	-	ACC="MI0000661"; ID="osa-MIR156i";	MIR156	1
4	24841188	24841291	-	ACC="MI0000657"; ID="osa-MIR156e";	MIR156	6	1560790	1561075	+	ACC="MI0001056"; ID="osa-MIR399d";	MIR399	1
4	24841188	24841291	-	ACC="MI0000657"; ID="osa-MIR156e";	MIR156	6	1552120	1552218	-	ACC="MI0001698"; ID="osa-MIR439h";	MIR439	1
4	24841188	24841291	-	ACC="MI0000657"; ID="osa-MIR156e";	MIR156	1	39636022	39636137	+	ACC="MI0008223"; ID="osa-MIR1846d";	MIR1846	1
8	21475517	21475702	+	ACC="MI0000658"; ID="osa-MIR156ff";	MIR156	12	25443203	25447132	+	ACC="MI0000676"; ID="osa-MIR167ah";	MIR167_1	1
8	21475517	21475702	+	ACC="MI0000658"; ID="osa-MIR156ff";	MIR156	10	18632622	18632777	-	ACC="MI0005262"; ID="osa-MIR819k";	MIR441	1
9	15064252	15064367	+	ACC="MI0000659"; ID="osa-MIR156g";	MIR156	6	29694703	29694857	+	ACC="MI0005223"; ID="osa-MIR809c";	MIR441	1
9	15064252	15064367	+	ACC="MI0000659"; ID="osa-MIR156g";	MIR156	11	2519136	2519228	+	ACC="MI0008282"; ID="osa-MIR1862e";	MIR1862	1
6	26553831	26553931	+	ACC="MI0000660"; ID="osa-MIR156h";	MIR156	2	27295600	27295848	-	ACC="MI0010715"; ID="osa-MIR2124a";	MIR445	1
6	26553831	26553931	+	ACC="MI0000660"; ID="osa-MIR156h";	MIR156	9	16962023	16962118	+	ACC="MI0001696"; ID="osa-MIR439f";	MIR439	1
6	26553831	26553931	+	ACC="MI0000660"; ID="osa-MIR156h";	MIR156	12	16583837	16583965	-	ACC="MI0008260"; ID="osa-MIR1861n";	MIR1861	1
6	26553831	26553931	+	ACC="MI0000660"; ID="osa-MIR156h";	MIR156	12	21478066	21478258	+	ACC="MI0008295"; ID="osa-MIR1882h";	MIR1882	1
2	24114126	24114215	-	ACC="MI0000661"; ID="osa-MIR156i";	MIR156	6	28488787	28488900	+	ACC="MI0001049"; ID="osa-MIR397a";	MIR397	1
9	15064252	15064367	+	ACC="MI0000659"; ID="osa-MIR156g";	MIR156	6	29694703	29694857	+	ACC="MI0005223"; ID="osa-MIR809c";	MIR441	1
9	15064252	15064367	+	ACC="MI0000659"; ID="osa-MIR156g";	MIR156	11	2519136	2519228	+	ACC="MI0008282"; ID="osa-MIR1862e";	MIR1862	1
9	18288106	18288211	-	ACC="MI0001090"; ID="osa-MIR156k";	MIR156	8	26800435	26814881	+	ACC="MI0001124"; ID="osa-MIR169ihmlq";	MIR169_1	1
9	18288106	18288211	-	ACC="MI0001090"; ID="osa-MIR156k";	MIR156	3	30539817	30539979	-	ACC="MI0000677"; ID="osa-MIR167b";	MIR167_1	1
9	18288106	18288211	-	ACC="MI0001090"; ID="osa-MIR156k";	MIR156	5	29683987	29684069	+	ACC="MI0005242"; ID="osa-MIR815a";	MIR815	1
9	18288106	18288211	-	ACC="MI0001090"; ID="osa-MIR156k";	MIR156	11	2519136	2519228	+	ACC="MI0008282"; ID="osa-MIR1862e";	MIR1862	1
1	17680877	17681148	+	ACC="MI0001092"; ID="osa-MIR159a";	MIR159	10	16022656	16022744	+	ACC="MI0008263"; ID="osa-MIR1862c";	MIR1862	1
1	6555048	6562944	-	ACC="MI0001094"; ID="osa-MIR159cdf,MIR319b";	MIR159	2	16221935	16222033	+	ACC="MI0003202"; ID="osa-MIR529a";	MIR529	1
1	6555048	6562944	-	ACC="MI0001094"; ID="osa-MIR159cdf,MIR319b";	MIR159	1	39636022	39636137	+	ACC="MI0008223"; ID="osa-MIR1846d";	MIR1846	1
1	9759684	9759874	-	ACC="MI0001096"; ID="osa-MIR159e";	MIR159	1	42922692	42922929	-	ACC="MI0001140"; ID="osa-MIR172b";	MIR172	1
1	9759684	9759874	-	ACC="MI0001096"; ID="osa-MIR159e";	MIR159	1	41206351	41206475	+	ACC="MI0005252"; ID="osa-MIR819a";	MIR441	1
1	9759684	9759874	-	ACC="MI0001096"; ID="osa-MIR159e";	MIR159	1	42926954	42927205	-	ACC="MI0005210"; ID="osa-MIR806a";	MIR806	1
1	9759684	9759874	-	ACC="MI0001096"; ID="osa-MIR159e";	MIR159	7	29168292	29168546	+	ACC="MI0005214"; ID="osa-MIR806e";	MIR806	1
1	26822238	26822428	-	ACC="MI0001098"; ID="osa-MIR319a";	MIR159	1	26802912	26803132	-	ACC="MI0013024"; ID="osa-MIR2862";	MIR811	1
1	26822238	26822428	-	ACC="MI0001098"; ID="osa-MIR319a";	MIR159	11	13059842	13059959	+	ACC="MI0008300"; ID="osa-MIR1883a";	MIR1883	1
9	14619381	14619483	-	ACC="MI0001119"; ID="osa-MIR169d";	MIR169_1	5	18605881	18606200	+	ACC="MI0008252"; ID="osa-MIR1861fg";	MIR1861	1
2	31199997	31200128	-	ACC="MI0001120"; ID="osa-MIR169e";	MIR169_1	7	28942749	28942996	-	ACC="MI0010717"; ID="osa-MIR2124c";	MIR445	1
2	31199997	31200128	-	ACC="MI0001120"; ID="osa-MIR169e";	MIR169_1	6	11975952	11976126	+	ACC="MI0001718"; ID="osa-MIR446";	MIR441	1
2	31199997	31200128	-	ACC="MI0001120"; ID="osa-MIR169e";	MIR169_1	1	672278	672374	-	ACC="MI0008244"; ID="osa-MIR1859";	MIR2118	1
2	18552453	18552622	-	ACC="MI0001121"; ID="osa-MIR169f";	MIR169_1	4	19248115	19248240	+	ACC="MI0001122"; ID="osa-MIR169g";	MIR169_1	1
2	18552453	18552622	-	ACC="MI0001121"; ID="osa-MIR169f";	MIR169_1	3	10868433	10868584	-	ACC="MI0005255"; ID="osa-MIR819d";	MIR441	1
8	26800435	26814881	+	ACC="MI0001124"; ID="osa-MIR169ihmlq";	MIR169_1	9	19788380	19791807	+	ACC="MI0001125"; ID="osa-MIR169jk";	MIR169_1	1
9	19788380	19791807	+	ACC="MI0001125"; ID="osa-MIR169jk";	MIR169_1	4	32436883	32438052	+	ACC="MI0005084"; ID="osa-MIR395mnopqrsx";	MIR395	1
9	19788380	19791807	+	ACC="MI0001125"; ID="osa-MIR169jk";	MIR169_1	7	28153439	28153663	-	ACC="MI0005251"; ID="osa-MIR818e";	MIR818	1
9	19788380	19791807	+	ACC="MI0001125"; ID="osa-MIR169jk";	MIR169_1	3	1163919	1164105	-	ACC="MI0008297"; ID="osa-MIR812h";	MIR812	1
3	35775285	35775413	+	ACC="MI0006973"; ID="osa-MIR1433";	MIR169_1	7	14597624	14597711	-	ACC="MI0001052"; ID="osa-MIR398b";	MIR398	1
3	35775285	35775413	+	ACC="MI0006973"; ID="osa-MIR1433";	MIR169_1	6	28488787	28488900	+	ACC="MI0001049"; ID="osa-MIR397a";	MIR397	1
5	26243301	26248721	-	ACC="MI0001055"; ID="osa-MIR399chk";	MIR399	1	19879098	19879190	+	ACC="MI0001691"; ID="osa-MIR439a";	MIR439	1
6	1560790	1561075	+	ACC="MI0001056"; ID="osa-MIR399d";	MIR399	10	15738021	15738145	-	ACC="MI0001700"; ID="osa-MIR439j";	MIR439	1
6	1560790	1561075	+	ACC="MI0001056"; ID="osa-MIR399d";	MIR399	3	10868433	10868584	-	ACC="MI0005255"; ID="osa-MIR819d";	MIR441	1
6	1560790	1561075	+	ACC="MI0001056"; ID="osa-MIR399d";	MIR399	7	22151336	22394382	+	ACC="MI0008298"; ID="osa-MIR812id";	MIR812	1
4	31619526	31620528	-	ACC="MI0001031"; ID="osa-MIR395gfedcba";	MIR395	8	5368156	5368255	+	ACC="MI0001133"; ID="osa-MIR171b";	MIR171_1	1
8	3298147	3299093	+	ACC="MI0001032"; ID="osa-MIR395hijkyl";	MIR395	8	3213622	3213868	-	ACC="MI0010719"; ID="osa-MIR2124e";	MIR445	1
8	3298147	3299093	+	ACC="MI0001032"; ID="osa-MIR395hijkyl";	MIR395	3	1163919	1164105	-	ACC="MI0008297"; ID="osa-MIR812h";	MIR812	1
12	25443203	25447132	+	ACC="MI0000676"; ID="osa-MIR167ah";	MIR167_1	3	30539817	30539979	-	ACC="MI0000677"; ID="osa-MIR167b";	MIR167_1	1
12	25443203	25447132	+	ACC="MI0000676"; ID="osa-MIR167ah";	MIR167_1	11	19453415	19453665	+	ACC="MI0010721"; ID="osa-MIR2124g";	MIR445	1
12	25443203	25447132	+	ACC="MI0000676"; ID="osa-MIR167ah";	MIR167_1	3	28920625	28920777	-	ACC="MI0001704"; ID="osa-MIR441a";	MIR441	1
12	25443203	25447132	+	ACC="MI0000676"; ID="osa-MIR167ah";	MIR167_1	5	28024575	28024721	+	ACC="MI0005258"; ID="osa-MIR819g";	MIR441	1
3	30539817	30539979	-	ACC="MI0000677"; ID="osa-MIR167b";	MIR167_1	3	33123489	33123651	+	ACC="MI0000678"; ID="osa-MIR167c";	MIR167_1	1
3	30539817	30539979	-	ACC="MI0000677"; ID="osa-MIR167b";	MIR167_1	7	4165296	4165405	-	ACC="MI0001109"; ID="osa-MIR167d";	MIR167_1	1
3	30539817	30539979	-	ACC="MI0000677"; ID="osa-MIR167b";	MIR167_1	3	3346678	3346759	+	ACC="MI0001112"; ID="osa-MIR167g";	MIR167_1	1
3	30539817	30539979	-	ACC="MI0000677"; ID="osa-MIR167b";	MIR167_1	5	14934769	14934898	+	ACC="MI0005243"; ID="osa-MIR815b";	MIR815	1
3	33123489	33123651	+	ACC="MI0000678"; ID="osa-MIR167c";	MIR167_1	7	4165296	4165405	-	ACC="MI0001109"; ID="osa-MIR167d";	MIR167_1	1
3	33123489	33123651	+	ACC="MI0000678"; ID="osa-MIR167c";	MIR167_1	3	3346678	3346759	+	ACC="MI0001112"; ID="osa-MIR167g";	MIR167_1	1
3	33123489	33123651	+	ACC="MI0000678"; ID="osa-MIR167c";	MIR167_1	8	24394168	24394267	+	ACC="MI0001101"; ID="osa-MIR160f";	MIR160	1
10	14651810	14651922	-	ACC="MI0001111"; ID="osa-MIR167f";	MIR167_1	3	3346678	3346759	+	ACC="MI0001112"; ID="osa-MIR167g";	MIR167_1	1
10	14651810	14651922	-	ACC="MI0001111"; ID="osa-MIR167f";	MIR167_1	2	35630677	35630852	-	ACC="MI0010563"; ID="osa-MIR396f";	MIR396	1
10	14651810	14651922	-	ACC="MI0001111"; ID="osa-MIR167f";	MIR167_1	2	33750674	33750827	+	ACC="MI0005254"; ID="osa-MIR819c";	MIR441	1
3	3346678	3346759	+	ACC="MI0001112"; ID="osa-MIR167g";	MIR167_1	10	6944304	6944494	+	ACC="MI0005265"; ID="osa-MIR820c";	MIR820	1
6	27673751	27673951	+	ACC="MI0001114"; ID="osa-MIR167i";	MIR167_1	9	12000642	12000795	+	ACC="MI0005226"; ID="osa-MIR809f";	MIR441	1
8	5368156	5368255	+	ACC="MI0001133"; ID="osa-MIR171b";	MIR171_1	4	31528365	31528463	-	ACC="MI0001134"; ID="osa-MIR171c";	MIR171_1	1
4	31528365	31528463	-	ACC="MI0001134"; ID="osa-MIR171c";	MIR171_1	1	26191264	26191351	+	ACC="MI0008261"; ID="osa-MIR1862a";	MIR1862	1
10	21165791	21165925	+	ACC="MI0001135"; ID="osa-MIR171d";	MIR171_1	9	16962023	16962118	+	ACC="MI0001696"; ID="osa-MIR439f";	MIR439	1
3	1969483	1969601	+	ACC="MI0001136"; ID="osa-MIR171e";	MIR171_1	2	5044109	5044323	-	ACC="MI0005211"; ID="osa-MIR806b";	MIR806	1
3	30020813	30020939	+	ACC="MI0001137"; ID="osa-MIR171f";	MIR171_1	3	27101392	27101512	+	ACC="MI0013025"; ID="osa-MIR2863a";	MIR2863	1
3	21190113	21190232	+	ACC="MI0001155"; ID="osa-MIR171i";	MIR171_1	7	28942749	28942996	-	ACC="MI0010717"; ID="osa-MIR2124c";	MIR445	1
2	3511583	3511670	-	ACC="MI0000663"; ID="osa-MIR160a";	MIR160	6	3668650	3668765	+	ACC="MI0001047"; ID="osa-MIR396b";	MIR396	1
3	32447861	32448002	+	ACC="MI0000666"; ID="osa-MIR160d";	MIR160	3	5229013	5229254	+	ACC="MI0008296"; ID="osa-MIR812g";	MIR812	1
7	2215762	2215875	-	ACC="MI0001100"; ID="osa-MIR160e";	MIR160	2	5044109	5044323	-	ACC="MI0005211"; ID="osa-MIR806b";	MIR806	1
7	2215762	2215875	-	ACC="MI0001100"; ID="osa-MIR160e";	MIR160	3	23075358	23075879	+	ACC="MI0008239"; ID="osa-MIR1428ed";	MIR1428	1
9	22881353	22881461	+	ACC="MI0001139"; ID="osa-MIR172a";	MIR172	6	29694703	29694857	+	ACC="MI0005223"; ID="osa-MIR809c";	MIR441	1
9	22881353	22881461	+	ACC="MI0001139"; ID="osa-MIR172a";	MIR172	3	36260775	36260928	-	ACC="MI0005256"; ID="osa-MIR819e";	MIR441	1
9	22881353	22881461	+	ACC="MI0001139"; ID="osa-MIR172a";	MIR172	2	26335342	26335415	+	ACC="MI0005240"; ID="osa-MIR814b";	MIR814	1
9	22881353	22881461	+	ACC="MI0001139"; ID="osa-MIR172a";	MIR172	10	528250	528361	+	ACC="MI0008242"; ID="osa-MIR1846a";	MIR1846	1
2	35137668	35137797	-	ACC="MI0001154"; ID="osa-MIR172d";	MIR172	1	8728104	8728276	+	ACC="MI0000679"; ID="osa-MIR169a";	MIR169_2	1
2	35137668	35137797	-	ACC="MI0001154"; ID="osa-MIR172d";	MIR172	9	12000642	12000795	+	ACC="MI0005226"; ID="osa-MIR809f";	MIR441	1
2	35137668	35137797	-	ACC="MI0001154"; ID="osa-MIR172d";	MIR172	4	6893052	6893135	+	ACC="MI0010714"; ID="osa-MIR2123c";	MIR806	1
1	8728104	8728276	+	ACC="MI0000679"; ID="osa-MIR169a";	MIR169_2	6	27294911	27295038	-	ACC="MI0001117"; ID="osa-MIR169b";	MIR169_2	1
6	27294911	27295038	-	ACC="MI0001117"; ID="osa-MIR169b";	MIR169_2	4	30527213	30527324	-	ACC="MI0001118"; ID="osa-MIR169c";	MIR169_2	1
4	30527213	30527324	-	ACC="MI0001118"; ID="osa-MIR169c";	MIR169_2	6	5299631	5299811	-	ACC="MI0013047"; ID="osa-MIR396g";	MIR396_2	1
7	28522349	28522504	-	ACC="MI0000668"; ID="osa-MIR164a";	MIR164	5	17267083	17267201	+	ACC="MI0001103"; ID="osa-MIR164c";	MIR164	1
7	28522349	28522504	-	ACC="MI0000668"; ID="osa-MIR164a";	MIR164	7	27792077	27792274	+	ACC="MI0005260"; ID="osa-MIR819i";	MIR441	1
5	15838704	15838812	-	ACC="MI0000669"; ID="osa-MIR164b";	MIR164	5	23281329	23281538	+	ACC="MI0001159"; ID="osa-MIR164f";	MIR164	1
5	17267083	17267201	+	ACC="MI0001103"; ID="osa-MIR164c";	MIR164	5	29254495	29254733	+	ACC="MI0010716"; ID="osa-MIR2124b";	MIR445	1
5	17267083	17267201	+	ACC="MI0001103"; ID="osa-MIR164c";	MIR164	3	13697028	13697125	+	ACC="MI0001694"; ID="osa-MIR439d";	MIR439	1
3	10541073	10541204	+	ACC="MI0001105"; ID="osa-MIR164e";	MIR164	1	22373985	22374081	+	ACC="MI0005239"; ID="osa-MIR814a";	MIR814	1
3	10541073	10541204	+	ACC="MI0001105"; ID="osa-MIR164e";	MIR164	2	32835792	32835932	+	ACC="MI0013048"; ID="osa-MIR396h";	MIR396_2	1
5	23281329	23281538	+	ACC="MI0001159"; ID="osa-MIR164f";	MIR164	2	34274515	34282144	+	ACC="MI0001046"; ID="osa-MIR396ac";	MIR396	1
5	23281329	23281538	+	ACC="MI0001159"; ID="osa-MIR164f";	MIR164	5	3876990	3877110	+	ACC="MI0013035"; ID="osa-MIR2871a";	MIR2871	1
2	34274515	34282144	+	ACC="MI0001046"; ID="osa-MIR396ac";	MIR396	6	3668650	3668765	+	ACC="MI0001047"; ID="osa-MIR396b";	MIR396	1
2	34274515	34282144	+	ACC="MI0001046"; ID="osa-MIR396ac";	MIR396	4	21470973	21489722	-	ACC="MI0011251"; ID="osa-MIR2118abedcgfihjlkmon,osa-MIR1869";	MIR2118	1
4	34251706	34251847	+	ACC="MI0001702"; ID="osa-MIR396d";	MIR396	2	35630677	35630852	-	ACC="MI0010563"; ID="osa-MIR396f";	MIR396	1
4	34251706	34251847	+	ACC="MI0001702"; ID="osa-MIR396d";	MIR396	11	26459062	26459142	+	ACC="MI0003204"; ID="osa-MIR531";	MIR531	1
2	35630677	35630852	-	ACC="MI0010563"; ID="osa-MIR396f";	MIR396	2	33750674	33750827	+	ACC="MI0005254"; ID="osa-MIR819c";	MIR441	1
2	35630677	35630852	-	ACC="MI0010563"; ID="osa-MIR396f";	MIR396	7	27588078	27588262	+	ACC="MI0007030"; ID="osa-MIR1442";	MIR818	1
1	2308149	2308263	-	ACC="MI0001026"; ID="osa-MIR393";	MIR393	3	8866921	8867072	+	ACC="MI0005220"; ID="osa-MIR808";	MIR441	1
1	2308149	2308263	-	ACC="MI0001026"; ID="osa-MIR393";	MIR393	1	40414379	40414522	+	ACC="MI0005247"; ID="osa-MIR818a";	MIR818	1
4	34746766	34746897	-	ACC="MI0001148"; ID="osa-MIR393b";	MIR393	3	26779395	26779555	-	ACC="MI0005221"; ID="osa-MIR809a";	MIR441	1
4	34746766	34746897	-	ACC="MI0001148"; ID="osa-MIR393b";	MIR393	4	34784050	34784188	-	ACC="MI0005250"; ID="osa-MIR818d";	MIR818	1
4	32183563	32183795	+	ACC="MI0001707"; ID="osa-MIR442";	MIR445	8	15448009	15448169	-	ACC="MI0005225"; ID="osa-MIR809e";	MIR441	1
7	28118232	28118499	+	ACC="MI0001709"; ID="osa-MIR445a";	MIR445	7	28153439	28153663	-	ACC="MI0005251"; ID="osa-MIR818e";	MIR818	1
5	18265862	18266173	-	ACC="MI0001712"; ID="osa-MIR445d";	MIR445	2	33750674	33750827	+	ACC="MI0005254"; ID="osa-MIR819c";	MIR441	1
5	18265862	18266173	-	ACC="MI0001712"; ID="osa-MIR445d";	MIR445	2	4195662	4195762	-	ACC="MI0013033"; ID="osa-MIR2863b";	MIR2863	1
11	23148631	23148833	+	ACC="MI0005238"; ID="osa-MIR813";	MIR445	12	5776955	5777088	+	ACC="MI0005228"; ID="osa-MIR809h";	MIR441	1
2	27295600	27295848	-	ACC="MI0010715"; ID="osa-MIR2124a";	MIR445	6	10052973	10053127	-	ACC="MI0005259"; ID="osa-MIR819h";	MIR441	1
5	29254495	29254733	+	ACC="MI0010716"; ID="osa-MIR2124b";	MIR445	8	27962767	27963007	+	ACC="MI0005215"; ID="osa-MIR806f";	MIR806	1
7	28942749	28942996	-	ACC="MI0010717"; ID="osa-MIR2124c";	MIR445	11	2519136	2519228	+	ACC="MI0008282"; ID="osa-MIR1862e";	MIR1862	1
7	22146061	22146310	+	ACC="MI0010718"; ID="osa-MIR2124d";	MIR445	7	15635751	15635839	-	ACC="MI0001138"; ID="osa-MIR171g";	MIR171_2	1
7	22146061	22146310	+	ACC="MI0010718"; ID="osa-MIR2124d";	MIR445	2	4195662	4195762	-	ACC="MI0013033"; ID="osa-MIR2863b";	MIR2863	1
8	3213622	3213868	-	ACC="MI0010719"; ID="osa-MIR2124e";	MIR445	11	28344135	28344384	-	ACC="MI0010722"; ID="osa-MIR2124i";	MIR445	1
8	3213622	3213868	-	ACC="MI0010719"; ID="osa-MIR2124e";	MIR445	11	28396749	28397019	-	ACC="MI0005217"; ID="osa-MIR806h";	MIR806	1
8	3213622	3213868	-	ACC="MI0010719"; ID="osa-MIR2124e";	MIR445	2	26335342	26335415	+	ACC="MI0005240"; ID="osa-MIR814b";	MIR814	1
11	19453415	19453665	+	ACC="MI0010721"; ID="osa-MIR2124g";	MIR445	6	13901553	13901742	+	ACC="MI0005230"; ID="osa-MIR811a";	MIR811	1
11	19453415	19453665	+	ACC="MI0010721"; ID="osa-MIR2124g";	MIR445	11	2519136	2519228	+	ACC="MI0008282"; ID="osa-MIR1862e";	MIR1862	1
11	19453415	19453665	+	ACC="MI0010721"; ID="osa-MIR2124g";	MIR445	4	16710286	16710462	+	ACC="MI0010710"; ID="osa-MIR2121b";	MIR2121	1
11	15305197	15305471	-	ACC="MI0010724"; ID="osa-MIR2124h";	MIR445	2	34659352	34659517	+	ACC="MI0005253"; ID="osa-MIR819b";	MIR441	1
11	15305197	15305471	-	ACC="MI0010724"; ID="osa-MIR2124h";	MIR445	2	2535018	2535159	+	ACC="MI0008237"; ID="osa-MIR1428c";	MIR1428	1
11	15305197	15305471	-	ACC="MI0010724"; ID="osa-MIR2124h";	MIR445	11	27244208	27244319	-	ACC="MI0008243"; ID="osa-MIR1846b";	MIR1846	1
1	19879098	19879190	+	ACC="MI0001691"; ID="osa-MIR439a";	MIR439	12	4866242	4868482	+	ACC="MI0013050"; ID="osa-MIR1863bc";	MIR1863	1
10	5589460	5589519	+	ACC="MI0001692"; ID="osa-MIR439b";	MIR439	3	10868433	10868584	-	ACC="MI0005255"; ID="osa-MIR819d";	MIR441	1
3	13697028	13697125	+	ACC="MI0001694"; ID="osa-MIR439d";	MIR439	7	27792077	27792274	+	ACC="MI0005260"; ID="osa-MIR819i";	MIR441	1
9	16962023	16962118	+	ACC="MI0001696"; ID="osa-MIR439f";	MIR439	3	5229013	5229254	+	ACC="MI0008296"; ID="osa-MIR812g";	MIR812	1
8	3663231	3663318	+	ACC="MI0001697"; ID="osa-MIR439g";	MIR439	2	4007187	4007299	+	ACC="MI0005248"; ID="osa-MIR818b";	MIR818	1
8	3663231	3663318	+	ACC="MI0001697"; ID="osa-MIR439g";	MIR439	8	19803620	19803916	+	ACC="MI0008299"; ID="osa-MIR812j";	MIR812	1
8	3663231	3663318	+	ACC="MI0001697"; ID="osa-MIR439g";	MIR439	1	38984952	38985203	+	ACC="MI0005209"; ID="osa-MIR807a";	MIR807	1
6	1552120	1552218	-	ACC="MI0001698"; ID="osa-MIR439h";	MIR439	10	15738021	15738145	-	ACC="MI0001700"; ID="osa-MIR439j";	MIR439	1
6	1552120	1552218	-	ACC="MI0001698"; ID="osa-MIR439h";	MIR439	3	10868433	10868584	-	ACC="MI0005255"; ID="osa-MIR819d";	MIR441	1
6	1552120	1552218	-	ACC="MI0001698"; ID="osa-MIR439h";	MIR439	7	22151336	22394382	+	ACC="MI0008298"; ID="osa-MIR812id";	MIR812	1
6	28488787	28488900	+	ACC="MI0001049"; ID="osa-MIR397a";	MIR397	2	3280779	3280896	-	ACC="MI0001050"; ID="osa-MIR397b";	MIR397	1
6	28488787	28488900	+	ACC="MI0001049"; ID="osa-MIR397a";	MIR397	3	8866921	8867072	+	ACC="MI0005220"; ID="osa-MIR808";	MIR441	1
2	3280779	3280896	-	ACC="MI0001050"; ID="osa-MIR397b";	MIR397	1	20315541	20315701	-	ACC="MI0007022"; ID="osa-MIR1436";	MIR818	1
2	3280779	3280896	-	ACC="MI0001050"; ID="osa-MIR397b";	MIR397	2	16221935	16222033	+	ACC="MI0003202"; ID="osa-MIR529a";	MIR529	1
7	17310816	17310967	-	ACC="MI0001705"; ID="osa-MIR441b";	MIR441	4	21470973	21489722	-	ACC="MI0011251"; ID="osa-MIR2118abedcgfihjlkmon,osa-MIR1869";	MIR2118	1
3	8866921	8867072	+	ACC="MI0005220"; ID="osa-MIR808";	MIR441	3	1163919	1164105	-	ACC="MI0008297"; ID="osa-MIR812h";	MIR812	1
3	26779395	26779555	-	ACC="MI0005221"; ID="osa-MIR809a";	MIR441	4	34755621	34755807	-	ACC="MI0010712"; ID="osa-MIR2123ab";	MIR806	1
3	26779395	26779555	-	ACC="MI0005221"; ID="osa-MIR809a";	MIR441	4	34784050	34784188	-	ACC="MI0005250"; ID="osa-MIR818d";	MIR818	1
5	26801752	26801903	-	ACC="MI0005222"; ID="osa-MIR809b";	MIR441	7	14712001	14712167	+	ACC="MI0005224"; ID="osa-MIR809d";	MIR441	1
5	26801752	26801903	-	ACC="MI0005222"; ID="osa-MIR809b";	MIR441	4	34755621	34755807	-	ACC="MI0010712"; ID="osa-MIR2123ab";	MIR806	1
5	26801752	26801903	-	ACC="MI0005222"; ID="osa-MIR809b";	MIR441	4	34784050	34784188	-	ACC="MI0005250"; ID="osa-MIR818d";	MIR818	1
6	29694703	29694857	+	ACC="MI0005223"; ID="osa-MIR809c";	MIR441	5	29683987	29684069	+	ACC="MI0005242"; ID="osa-MIR815a";	MIR815	1
6	29694703	29694857	+	ACC="MI0005223"; ID="osa-MIR809c";	MIR441	2	32835792	32835932	+	ACC="MI0013048"; ID="osa-MIR396h";	MIR396_2	1
7	14712001	14712167	+	ACC="MI0005224"; ID="osa-MIR809d";	MIR441	8	16398432	16398601	+	ACC="MI0005237"; ID="osa-MIR812e";	MIR812	1
8	15448009	15448169	-	ACC="MI0005225"; ID="osa-MIR809e";	MIR441	8	18736606	18736765	-	ACC="MI0008291"; ID="osa-MIR1882d";	MIR1882	1
9	12000642	12000795	+	ACC="MI0005226"; ID="osa-MIR809f";	MIR441	2	4007187	4007299	+	ACC="MI0005248"; ID="osa-MIR818b";	MIR818	1
1	41206351	41206475	+	ACC="MI0005252"; ID="osa-MIR819a";	MIR441	3	10868433	10868584	-	ACC="MI0005255"; ID="osa-MIR819d";	MIR441	1
4	35104592	35104735	-	ACC="MI0005257"; ID="osa-MIR819f";	MIR441	5	28024575	28024721	+	ACC="MI0005258"; ID="osa-MIR819g";	MIR441	1
5	28024575	28024721	+	ACC="MI0005258"; ID="osa-MIR819g";	MIR441	4	33602244	33602514	-	ACC="MI0005213"; ID="osa-MIR806d";	MIR806	1
5	28024575	28024721	+	ACC="MI0005258"; ID="osa-MIR819g";	MIR441	10	16022656	16022744	+	ACC="MI0008263"; ID="osa-MIR1862c";	MIR1862	1
7	27792077	27792274	+	ACC="MI0005260"; ID="osa-MIR819i";	MIR441	2	32835792	32835932	+	ACC="MI0013048"; ID="osa-MIR396h";	MIR396_2	1
8	28211312	28211486	+	ACC="MI0005261"; ID="osa-MIR819j";	MIR441	4	6531780	6532090	+	ACC="MI0008250"; ID="osa-MIR1861de";	MIR1861	1
2	23599930	23600100	+	ACC="MI0000667"; ID="osa-MIR162a";	MIR162_2	4	24220760	24220893	+	ACC="MI0001102"; ID="osa-MIR162b";	MIR162_2	1
2	23599930	23600100	+	ACC="MI0000667"; ID="osa-MIR162a";	MIR162_2	2	20710094	20710412	+	ACC="MI0008248"; ID="osa-MIR1861bc";	MIR1861	1
2	23599930	23600100	+	ACC="MI0000667"; ID="osa-MIR162a";	MIR162_2	3	29375478	29375683	+	ACC="MI0013245"; ID="osa-MIR2906a";	MIR2906	1
2	5044109	5044323	-	ACC="MI0005211"; ID="osa-MIR806b";	MIR806	4	33602244	33602514	-	ACC="MI0005213"; ID="osa-MIR806d";	MIR806	1
8	27962767	27963007	+	ACC="MI0005215"; ID="osa-MIR806f";	MIR806	11	2519136	2519228	+	ACC="MI0008282"; ID="osa-MIR1862e";	MIR1862	1
4	6893052	6893135	+	ACC="MI0010714"; ID="osa-MIR2123c";	MIR806	3	22972713	22972986	+	ACC="MI0005266"; ID="osa-MIR821a";	MIR821	1
1	40414379	40414522	+	ACC="MI0005247"; ID="osa-MIR818a";	MIR818	2	32835792	32835932	+	ACC="MI0013048"; ID="osa-MIR396h";	MIR396_2	1
2	4007187	4007299	+	ACC="MI0005248"; ID="osa-MIR818b";	MIR818	10	10249716	10249876	-	ACC="MI0009714"; ID="osa-MIR1317";	MIR1882	1
2	35922869	35923044	+	ACC="MI0005249"; ID="osa-MIR818c";	MIR818	9	13210436	13210504	-	ACC="MI0010547"; ID="osa-MIR1846e";	MIR1846	1
2	35922869	35923044	+	ACC="MI0005249"; ID="osa-MIR818c";	MIR818	10	16022656	16022744	+	ACC="MI0008263"; ID="osa-MIR1862c";	MIR1862	1
2	35922869	35923044	+	ACC="MI0005249"; ID="osa-MIR818c";	MIR818	9	13193039	13193232	+	ACC="MI0008241"; ID="osa-MIR1858b";	MIR1858	1
7	28153439	28153663	-	ACC="MI0005251"; ID="osa-MIR818e";	MIR818	1	22373985	22374081	+	ACC="MI0005239"; ID="osa-MIR814a";	MIR814	1
7	27588078	27588262	+	ACC="MI0007030"; ID="osa-MIR1442";	MIR818	6	27237193	27237296	-	ACC="MI0008254"; ID="osa-MIR1861h";	MIR1861	1
1	33946107	33946340	+	ACC="MI0005233"; ID="osa-MIR812a";	MIR812	3	27101392	27101512	+	ACC="MI0013025"; ID="osa-MIR2863a";	MIR2863	1
2	1936324	1936493	-	ACC="MI0005234"; ID="osa-MIR812b";	MIR812	1	14129453	14129643	+	ACC="MI0005263"; ID="osa-MIR820a";	MIR820	1
6	26259310	26259473	+	ACC="MI0005235"; ID="osa-MIR812c";	MIR812	4	15711057	15711194	+	ACC="MI0005804"; ID="osa-MIR529b";	MIR529	1
6	26259310	26259473	+	ACC="MI0005235"; ID="osa-MIR812c";	MIR812	6	26219090	26219167	-	ACC="MI0013246"; ID="osa-MIR2906b";	MIR2906	1
7	22151336	22394382	+	ACC="MI0008298"; ID="osa-MIR812id";	MIR812	2	4195662	4195762	-	ACC="MI0013033"; ID="osa-MIR2863b";	MIR2863	1
4	13234213	13234391	+	ACC="MI0008271"; ID="osa-MIR812f";	MIR812	12	21478066	21478258	+	ACC="MI0008295"; ID="osa-MIR1882h";	MIR1882	1
3	1163919	1164105	-	ACC="MI0008297"; ID="osa-MIR812h";	MIR812	5	29683987	29684069	+	ACC="MI0005242"; ID="osa-MIR815a";	MIR815	1
6	13901553	13901742	+	ACC="MI0005230"; ID="osa-MIR811a";	MIR811	1	15048746	15048874	+	ACC="MI0008247"; ID="osa-MIR1861a";	MIR1861	1
11	5200667	5200825	-	ACC="MI0005232"; ID="osa-MIR811c";	MIR811	12	4866242	4868482	+	ACC="MI0013050"; ID="osa-MIR1863bc";	MIR1863	1
1	26802912	26803132	-	ACC="MI0013024"; ID="osa-MIR2862";	MIR811	11	13059842	13059959	+	ACC="MI0008300"; ID="osa-MIR1883a";	MIR1883	1
1	14129453	14129643	+	ACC="MI0005263"; ID="osa-MIR820a";	MIR820	10	6944304	6944494	+	ACC="MI0005265"; ID="osa-MIR820c";	MIR820	1
5	29683987	29684069	+	ACC="MI0005242"; ID="osa-MIR815a";	MIR815	4	21470973	21489722	-	ACC="MI0011251"; ID="osa-MIR2118abedcgfihjlkmon,osa-MIR1869";	MIR2118	1
5	14934769	14934898	+	ACC="MI0005243"; ID="osa-MIR815b";	MIR815	6	5299631	5299811	-	ACC="MI0013047"; ID="osa-MIR396g";	MIR396_2	1
3	22972713	22972986	+	ACC="MI0005266"; ID="osa-MIR821a";	MIR821	3	18922618	18922776	-	ACC="MI0008288"; ID="osa-MIR1882a";	MIR1882	1
1	22373985	22374081	+	ACC="MI0005239"; ID="osa-MIR814a";	MIR814	5	18605881	18606200	+	ACC="MI0008252"; ID="osa-MIR1861fg";	MIR1861	1
2	26335342	26335415	+	ACC="MI0005240"; ID="osa-MIR814b";	MIR814	11	13059842	13059959	+	ACC="MI0008300"; ID="osa-MIR1883a";	MIR1883	1
2	26335342	26335415	+	ACC="MI0005240"; ID="osa-MIR814b";	MIR814	2	4195662	4195762	-	ACC="MI0013033"; ID="osa-MIR2863b";	MIR2863	1
4	23920300	23920483	+	ACC="MI0005219"; ID="osa-MIR807c";	MIR807	6	14948510	14948601	+	ACC="MI0008255"; ID="osa-MIR1861i";	MIR1861	1
4	15711057	15711194	+	ACC="MI0005804"; ID="osa-MIR529b";	MIR529	2	2535018	2535159	+	ACC="MI0008237"; ID="osa-MIR1428c";	MIR1428	1
4	15711057	15711194	+	ACC="MI0005804"; ID="osa-MIR529b";	MIR529	6	26219090	26219167	-	ACC="MI0013246"; ID="osa-MIR2906b";	MIR2906	1
1	15048746	15048874	+	ACC="MI0008247"; ID="osa-MIR1861a";	MIR1861	1	16372402	16372521	+	ACC="MI0010709"; ID="osa-MIR2121a";	MIR2121	1
2	20710094	20710412	+	ACC="MI0008248"; ID="osa-MIR1861bc";	MIR1861	3	23075358	23075879	+	ACC="MI0008239"; ID="osa-MIR1428ed";	MIR1428	1
2	20710094	20710412	+	ACC="MI0008248"; ID="osa-MIR1861bc";	MIR1861	12	269780	269865	+	ACC="MI0010321"; ID="osa-MIR1846c";	MIR1846	1
6	14948510	14948601	+	ACC="MI0008255"; ID="osa-MIR1861i";	MIR1861	8	15129815	15130122	-	ACC="MI0008257"; ID="osa-MIR1861kj";	MIR1861	1
6	14948510	14948601	+	ACC="MI0008255"; ID="osa-MIR1861i";	MIR1861	1	16372402	16372521	+	ACC="MI0010709"; ID="osa-MIR2121a";	MIR2121	1
11	20362512	20362669	+	ACC="MI0008294"; ID="osa-MIR1882g";	MIR1882	11	11900931	11901018	+	ACC="MI0013249"; ID="osa-MIR2907c";	MIR2907	1
2	2535018	2535159	+	ACC="MI0008237"; ID="osa-MIR1428c";	MIR1428	3	23075358	23075879	+	ACC="MI0008239"; ID="osa-MIR1428ed";	MIR1428	1
10	3960346	3960454	+	ACC="MI0010549"; ID="osa-MIR1428g";	MIR1428	3	23596725	23596789	+	ACC="MI0013247"; ID="osa-MIR2907a";	MIR2907	1
12	269780	269865	+	ACC="MI0010321"; ID="osa-MIR1846c";	MIR1846	5	3876990	3877110	+	ACC="MI0013035"; ID="osa-MIR2871a";	MIR2871	1
6	5299631	5299811	-	ACC="MI0013047"; ID="osa-MIR396g";	MIR396_2	2	32835792	32835932	+	ACC="MI0013048"; ID="osa-MIR396h";	MIR396_2	1
8	23042643	23042842	+	ACC="MI0001157"; ID="osa-MIR166m";	MIR166	9	16962023	16962118	+	ACC="MI0001696"; ID="osa-MIR439f";	MIR439	2
2	3742238	3742510	-	ACC="MI0001110"; ID="osa-MIR167e";	MIR167_1	6	27673751	27673951	+	ACC="MI0001114"; ID="osa-MIR167i";	MIR167_1	2
2	27295600	27295848	-	ACC="MI0010715"; ID="osa-MIR2124a";	MIR445	4	28297308	28297408	+	ACC="MI0001147"; ID="osa-MIR171h";	MIR171_2	2
1	30476568	30477740	-	ACC="MI0001057"; ID="osa-MIR399ea";	MIR399	5	26243301	26248721	-	ACC="MI0001055"; ID="osa-MIR399chk";	MIR399	3
2	3511583	3511670	-	ACC="MI0000663"; ID="osa-MIR160a";	MIR160	6	28080022	28080160	+	ACC="MI0000664"; ID="osa-MIR160b";	MIR160	4

## Sheet: A.thaliana
Chromorsome	Start	End	Strand	ID	Family	Chromorsome	Start	End	Strand	ID	Family	Flanking conserved protein-coding genes
1	78927	79037	-	ACC="MI0000199"; ID="ath-MIR165a";	MIR166	4	369831	370012	-	ACC="MI0000200"; ID="ath-MIR165b";	MIR166	1
1	78927	79037	-	ACC="MI0000199"; ID="ath-MIR165a";	MIR166	2	19176108	19176277	+	ACC="MI0000201"; ID="ath-MIR166a";	MIR166	1
1	78927	79037	-	ACC="MI0000199"; ID="ath-MIR165a";	MIR166	4	15074899	15415521	+	ACC="MI0000179"; ID="ath-MIR156bc";	MIR156	1
4	369831	370012	-	ACC="MI0000200"; ID="ath-MIR165b";	MIR166	2	19176108	19176277	+	ACC="MI0000201"; ID="ath-MIR166a";	MIR166	1
2	19176108	19176277	+	ACC="MI0000201"; ID="ath-MIR166a";	MIR166	3	22922206	22922325	+	ACC="MI0000202"; ID="ath-MIR166b";	MIR166	1
3	22922206	22922325	+	ACC="MI0000202"; ID="ath-MIR166b";	MIR166	5	7740598	7740708	-	ACC="MI0000195"; ID="ath-MIR162b";	MIR162_1	1
2	10676451	10676573	-	ACC="MI0000178"; ID="ath-MIR156a";	MIR156	4	15074899	15415521	+	ACC="MI0000179"; ID="ath-MIR156bc";	MIR156	1
2	10676451	10676573	-	ACC="MI0000178"; ID="ath-MIR156a";	MIR156	1	20772218	20772302	+	ACC="MI0001084"; ID="ath-MIR158b";	MIR158	1
5	3456632	3867313	-	ACC="MI0000181"; ID="ath-MIR156de";	MIR156	5	9136106	9136237	+	ACC="MI0000183"; ID="ath-MIR156f";	MIR156	1
5	3456632	3867313	-	ACC="MI0000181"; ID="ath-MIR156de";	MIR156	5	2634905	2635044	-	ACC="MI0000194"; ID="ath-MIR162a";	MIR162_1	1
5	9136106	9136237	+	ACC="MI0000183"; ID="ath-MIR156f";	MIR156	5	13611798	13611932	+	ACC="MI0001014"; ID="ath-MIR396b";	MIR396	1
5	9136106	9136237	+	ACC="MI0000183"; ID="ath-MIR156f";	MIR156	3	3366331	3366430	-	ACC="MI0000188"; ID="ath-MIR158a";	MIR158	1
1	24913202	24921217	-	ACC="MI0000184"; ID="ath-MIR157ab";	MIR156	1	27713233	27713416	-	ACC="MI0000189"; ID="ath-MIR159a";	MIR159	1
3	6244500	6244716	-	ACC="MI0000186"; ID="ath-MIR157c";	MIR156	1	18026811	18027031	-	ACC="MI0000187"; ID="ath-MIR157d";	MIR156	1
5	22597012	22597117	-	ACC="MI0001083"; ID="ath-MIR156h";	MIR156	3	20587904	20588027	+	ACC="MI0000992"; ID="ath-MIR172d";	MIR172	1
1	27713233	27713416	-	ACC="MI0000189"; ID="ath-MIR159a";	MIR159	5	18358788	18358911	-	ACC="MI0000211"; ID="ath-MIR168b";	MIR168	1
4	12352956	12353131	+	ACC="MI0000544"; ID="ath-MIR319a";	MIR159	1	20772218	20772302	+	ACC="MI0001084"; ID="ath-MIR158b";	MIR158	1
1	10227073	10227195	+	ACC="MI0001020"; ID="ath-MIR399a";	MIR399	5	13611798	13611932	+	ACC="MI0001014"; ID="ath-MIR396b";	MIR396	1
5	24962485	24962598	+	ACC="MI0001022"; ID="ath-MIR399c";	MIR399	2	16340279	16340363	+	ACC="MI0000190"; ID="ath-MIR160a";	MIR160	1
5	24962485	24962598	+	ACC="MI0001022"; ID="ath-MIR399c";	MIR399	2	9634957	9635113	-	ACC="MI0001074"; ID="ath-MIR405a";	MIR405	1
1	26269979	26273969	-	ACC="MI0001010"; ID="ath-MIR395def";	MIR395	4	2184135	2184629	+	ACC="MI0014669"; ID="ath-MIR841b";	MIR841	1
1	26269979	26273969	-	ACC="MI0001010"; ID="ath-MIR395def";	MIR395	4	2179000	2179122	+	ACC="MI0016587"; ID="ath-MIR3932a";	MIR3932	1
3	8108072	8108209	+	ACC="MI0000208"; ID="ath-MIR167a";	MIR167_1	3	23406168	23406276	+	ACC="MI0000209"; ID="ath-MIR167b";	MIR167_1	1
3	23406168	23406276	+	ACC="MI0000209"; ID="ath-MIR167b";	MIR167_1	4	9888982	9889070	+	ACC="MI0000191"; ID="ath-MIR160b";	MIR160	1
1	3961348	3961464	-	ACC="MI0000989"; ID="ath-MIR171b";	MIR171_1	1	22930089	22930204	-	ACC="MI0000990"; ID="ath-MIR171c";	MIR171_1	1
3	3599776	3599908	-	ACC="MI0000991"; ID="ath-MIR172c";	MIR172	1	13050667	13067335	-	ACC="MI0014666"; ID="ath-MIR773b.,";	MIR773	1
5	23988472	23988596	+	ACC="MI0001089"; ID="ath-MIR172e";	MIR172	2	9634957	9635113	-	ACC="MI0001074"; ID="ath-MIR405a";	MIR405	1
3	4358994	4359219	-	ACC="MI0000212"; ID="ath-MIR169a";	MIR169_2	1	28568808	28568928	+	ACC="MI0001006"; ID="ath-MIR394b";	MIR394	1
5	15870590	15871000	-	ACC="MI0000977"; ID="ath-MIR169c";	MIR169_2	1	11901409	11901520	+	ACC="MI0013362"; ID="ath-MIR2933a";	MIR2933	1
4	11482879	11483257	-	ACC="MI0000981"; ID="ath-MIR169g";	MIR169_2	2	16061954	16062060	+	ACC="MI0001000"; ID="ath-MIR390a";	MIR390	1
2	19520752	19520864	+	ACC="MI0000197"; ID="ath-MIR164a";	MIR164	5	9852674	9852775	+	ACC="MI0001087"; ID="ath-MIR164c";	MIR164	1
2	19520752	19520864	+	ACC="MI0000197"; ID="ath-MIR164a";	MIR164	3	3366331	3366430	-	ACC="MI0000188"; ID="ath-MIR158a";	MIR158	1
4	10578635	10578772	+	ACC="MI0000210"; ID="ath-MIR168a";	MIR168	5	18358788	18358911	-	ACC="MI0000211"; ID="ath-MIR168b";	MIR168	1
2	16652101	16652233	+	ACC="MI0001003"; ID="ath-MIR393a";	MIR393	5	400358	400524	+	ACC="MI0010631"; ID="ath-MIR2111b";	MIR2111	1
2	1040938	1041042	+	ACC="MI0001017"; ID="ath-MIR398a";	MIR398	5	2634905	2635044	-	ACC="MI0000194"; ID="ath-MIR162a";	MIR162_1	1
5	4691022	4694808	+	ACC="MI0001018"; ID="ath-MIR398bc";	MIR398	4	7890570	7890719	-	ACC="MI0016588"; ID="ath-MIR3932b";	MIR3932	1
5	2634905	2635044	-	ACC="MI0000194"; ID="ath-MIR162a";	MIR162_1	5	7740598	7740708	-	ACC="MI0000195"; ID="ath-MIR162b";	MIR162_1	1
1	22149936	22150266	+	ACC="MI0005104"; ID="ath-MIR774,b";	MIR774	1	13050667	13067335	-	ACC="MI0014666"; ID="ath-MIR773b.,";	MIR773	1
1	9363196	9367179	-	ACC="MI0001007"; ID="ath-MIR395abc";	MIR395	1	26269979	26273969	-	ACC="MI0001010"; ID="ath-MIR395def";	MIR395	2
3	4358994	4359219	-	ACC="MI0000212"; ID="ath-MIR169a";	MIR169_2	1	20772218	20772302	+	ACC="MI0001084"; ID="ath-MIR158b";	MIR158	2
1	20039463	20041734	-	ACC="MI0000978"; ID="ath-MIR169de";	MIR169_2	3	4805684	4805850	-	ACC="MI0000980"; ID="ath-MIR169f";	MIR169_2	2
1	7058194	7058310	+	ACC="MI0001005"; ID="ath-MIR394a";	MIR394	1	28568808	28568928	+	ACC="MI0001006"; ID="ath-MIR394b";	MIR394	3
2	16652101	16652233	+	ACC="MI0001003"; ID="ath-MIR393a";	MIR393	3	20691647	20691806	+	ACC="MI0001004"; ID="ath-MIR393b";	MIR393	4

## Sheet: P.trichocarpa
Chromorsome	Start	End	Strand	ID	Family	Chromorsome	Start	End	Strand	ID	Family	Flanking conserved protein-coding genes
scaffold_6	22869899	22869999	-	ACC="MI0002185"; ID="ptc-MIR156b";	MIR156	scaffold_18	8350103	8350203	+	ACC="MI0002187"; ID="ptc-MIR156d";	MIR156	1
scaffold_6	25766668	25766767	+	ACC="MI0002186"; ID="ptc-MIR156c";	MIR156	scaffold_18	12448484	12448584	-	ACC="MI0002189"; ID="ptc-MIR156f";	MIR156	1
scaffold_18	2189691	2189790	+	ACC="MI0002188"; ID="ptc-MIR156e";	MIR156	scaffold_18	12448484	12448584	-	ACC="MI0002189"; ID="ptc-MIR156f";	MIR156	1
scaffold_12	4332062	4332160	-	ACC="MI0002192"; ID="ptc-MIR156i";	MIR156	scaffold_15	4013699	4013798	+	ACC="MI0002193"; ID="ptc-MIR156j";	MIR156	1
scaffold_12	4332062	4332160	-	ACC="MI0002192"; ID="ptc-MIR156i";	MIR156	scaffold_15	4261680	4261866	+	ACC="MI0002196"; ID="ptc-MIR159b";	MIR159	1
scaffold_12	4980083	4980274	-	ACC="MI0002300"; ID="ptc-MIR319e";	MIR159	scaffold_15	7395415	7395609	+	ACC="MI0002303"; ID="ptc-MIR319h";	MIR159	1
scaffold_13	8843265	8843466	+	ACC="MI0002301"; ID="ptc-MIR319f";	MIR159	scaffold_19	10665338	10665541	+	ACC="MI0002302"; ID="ptc-MIR319g";	MIR159	1
scaffold_10	19585212	19585309	+	ACC="MI0002203"; ID="ptc-MIR160c";	MIR160	scaffold_16	120174	6921997	+	ACC="MI0002206"; ID="ptc-MIR160fh";	MIR160	1
scaffold_6	4686630	4686733	-	ACC="MI0002279"; ID="ptc-MIR171c";	MIR171_1	scaffold_16	120174	6921997	+	ACC="MI0002206"; ID="ptc-MIR160fh";	MIR160	1
scaffold_12	4980083	4980274	-	ACC="MI0002300"; ID="ptc-MIR319e";	MIR159	scaffold_12	5079325	5079431	+	ACC="MI0002209"; ID="ptc-MIR162a";	MIR162_1	1
scaffold_1	8837231	8837394	+	ACC="MI0002218"; ID="ptc-MIR166a";	MIR166	scaffold_12	2466416	2466518	-	ACC="MI0002226"; ID="ptc-MIR166i";	MIR166	1
scaffold_2	13513492	13513625	+	ACC="MI0002220"; ID="ptc-MIR166c";	MIR166	scaffold_12	2466416	2466518	-	ACC="MI0002226"; ID="ptc-MIR166i";	MIR166	1
scaffold_5	22785312	22785417	-	ACC="MI0002222"; ID="ptc-MIR166e";	MIR166	scaffold_14	7398187	7412362	+	ACC="MI0002227"; ID="ptc-MIR166jk";	MIR166	1
scaffold_5	22447920	22458250	+	ACC="MI0002238"; ID="ptc-MIR167dc";	MIR167_1	scaffold_13	2408396	2408486	+	ACC="MI0002242"; ID="ptc-MIR167h";	MIR167_1	1
scaffold_5	3575879	3575969	+	ACC="MI0002239"; ID="ptc-MIR167e";	MIR167_1	scaffold_10	10015916	10016002	-	ACC="MI0002240"; ID="ptc-MIR167f";	MIR167_1	1
scaffold_8	10561904	10561989	+	ACC="MI0002241"; ID="ptc-MIR167g";	MIR167_1	scaffold_13	2408396	2408486	+	ACC="MI0002242"; ID="ptc-MIR167h";	MIR167_1	1
scaffold_18	13263742	13263841	-	ACC="MI0002280"; ID="ptc-MIR171d";	MIR171_1	scaffold_3	4412270	4412429	-	ACC="MI0002243"; ID="ptc-MIR168a";	MIR168	1
scaffold_18	13216995	13224058	+	ACC="MI0002326"; ID="ptc-MIR396be";	MIR396	scaffold_3	4412270	4412429	-	ACC="MI0002243"; ID="ptc-MIR168a";	MIR168	1
scaffold_1	27741711	31302565	+	ACC="MI0002267"; ID="ptc-MIR169igwq";	MIR169_1	scaffold_3	16016109	16016311	-	ACC="MI0002261"; ID="ptc-MIR169k";	MIR169_1	1
scaffold_2	13513492	13513625	+	ACC="MI0002220"; ID="ptc-MIR166c";	MIR166	scaffold_18	14336755	14347220	-	ACC="MI0002246"; ID="ptc-MIR169'aa'nz";	MIR169_2	1
scaffold_8	5476416	5476581	+	ACC="MI0002255"; ID="ptc-MIR169e";	MIR169_1	scaffold_1	3089790	3089954	-	ACC="MI0002245"; ID="ptc-MIR169a";	MIR169_2	1
scaffold_1	44456408	48219792	+	ACC="MI0002386"; ID="ptc-MIR478rh";	MIR478	scaffold_18	14336755	14347220	-	ACC="MI0002246"; ID="ptc-MIR169'aa'nz";	MIR169_2	1
scaffold_15	541777	541873	-	ACC="MI0002229"; ID="ptc-MIR166l";	MIR166	scaffold_15	654599	654710	+	ACC="MI0007032"; ID="ptc-MIR171l";	MIR171_2	1
scaffold_3	16016109	16016311	-	ACC="MI0002261"; ID="ptc-MIR169k";	MIR169_1	scaffold_8	2531029	3367256	+	ACC="MI0002295"; ID="ptc-MIR172ih";	MIR172	1
scaffold_5	6551729	6551851	+	ACC="MI0002275"; ID="ptc-MIR169y";	MIR169_1	scaffold_1	24216475	24216656	+	ACC="MI0002290"; ID="ptc-MIR172d";	MIR172	1
scaffold_5	11875533	11875635	-	ACC="MI0002190"; ID="ptc-MIR156g";	MIR156	scaffold_6	7867985	7868090	+	ACC="MI0002306"; ID="ptc-MIR390b";	MIR390	1
scaffold_2	908813	908942	+	ACC="MI0002282"; ID="ptc-MIR171f";	MIR171_1	scaffold_5	24701276	24701422	+	ACC="MI0002314"; ID="ptc-MIR394b";	MIR394	1
scaffold_11	11956115	11956215	-	ACC="MI0002194"; ID="ptc-MIR156k";	MIR156	scaffold_2	14667284	14667509	+	ACC="MI0002315"; ID="ptc-MIR395a";	MIR395	1
scaffold_18	8350103	8350203	+	ACC="MI0002187"; ID="ptc-MIR156d";	MIR156	scaffold_7	6411634	6411801	-	ACC="MI0002331"; ID="ptc-MIR396g";	MIR396	1
scaffold_19	10665338	10665541	+	ACC="MI0002302"; ID="ptc-MIR319g";	MIR159	scaffold_7	6411634	6411801	-	ACC="MI0002331"; ID="ptc-MIR396g";	MIR396	1
scaffold_16	120174	6921997	+	ACC="MI0002206"; ID="ptc-MIR160fh";	MIR160	scaffold_6	4636167	4636289	+	ACC="MI0002325"; ID="ptc-MIR396a";	MIR396	1
scaffold_2	2744789	2744894	+	ACC="MI0002219"; ID="ptc-MIR166b";	MIR166	scaffold_3	15576344	15576445	+	ACC="MI0002327"; ID="ptc-MIR396c";	MIR396	1
scaffold_2	15394788	15394919	+	ACC="MI0002350"; ID="ptc-MIR403a";	MIR403	scaffold_8	6485433	6485511	+	ACC="MI0005115"; ID="ptc-MIR403c";	MIR403	1
scaffold_15	4013699	4013798	+	ACC="MI0002193"; ID="ptc-MIR156j";	MIR156	scaffold_8	14223477	14223596	-	ACC="MI0002362"; ID="ptc-MIR475b";	MIR475	1
scaffold_7	6411634	6411801	-	ACC="MI0002331"; ID="ptc-MIR396g";	MIR396	scaffold_8	14223477	14223596	-	ACC="MI0002362"; ID="ptc-MIR475b";	MIR475	1
scaffold_6	8032134	8032295	+	ACC="MI0002213"; ID="ptc-MIR164b";	MIR164	scaffold_19	15352174	15352269	-	ACC="MI0002365"; ID="ptc-MIR476a";	MIR476	1
scaffold_16	12933923	12934077	+	ACC="MI0002216"; ID="ptc-MIR164e";	MIR164	scaffold_19	15352174	15352269	-	ACC="MI0002365"; ID="ptc-MIR476a";	MIR476	1
scaffold_12	4332062	4332160	-	ACC="MI0002192"; ID="ptc-MIR156i";	MIR156	scaffold_14	6873183	6873282	+	ACC="MI0002356"; ID="ptc-MIR473a";	MIR477	1
scaffold_13	8843265	8843466	+	ACC="MI0002301"; ID="ptc-MIR319f";	MIR159	scaffold_2	12824973	12825072	+	ACC="MI0002357"; ID="ptc-MIR473b";	MIR477	1
scaffold_18	8350103	8350203	+	ACC="MI0002187"; ID="ptc-MIR156d";	MIR156	scaffold_5	9861343	9861437	-	ACC="MI0002372"; ID="ptc-MIR478c";	MIR478	1
scaffold_12	4086335	4086517	-	ACC="MI0002197"; ID="ptc-MIR159c";	MIR159	scaffold_8	11781607	11792649	+	ACC="MI0002385"; ID="ptc-MIR478qs";	MIR478	1
scaffold_1	43414059	43414160	+	ACC="MI0002201"; ID="ptc-MIR160a";	MIR160	scaffold_1	44456408	48219792	+	ACC="MI0002386"; ID="ptc-MIR478rh";	MIR478	1
scaffold_14	13103115	13103212	-	ACC="MI0002207"; ID="ptc-MIR160g";	MIR160	scaffold_12	7130082	7133603	-	ACC="MI0002371"; ID="ptc-MIR478ba";	MIR478	1
scaffold_9	7559813	7559922	+	ACC="MI0002272"; ID="ptc-MIR169v";	MIR169_1	scaffold_2	18713054	18713138	+	ACC="MI0002374"; ID="ptc-MIR478e";	MIR478	1
scaffold_18	14336755	14336863	-	ACC="MI0002246"; ID="ptc-MIR169"aa"nz";	MIR169_2	scaffold_1	44456408	48219792	+	ACC="MI0002386"; ID="ptc-MIR478rh";	MIR478	1
scaffold_2	13513492	13513625	+	ACC="MI0002220"; ID="ptc-MIR166c";	MIR166	scaffold_18	11896756	11896975	-	ACC="MI0002393"; ID="ptc-MIR481b";	MIR481	1
scaffold_14	6596931	6603725	+	ACC="MI0002200"; ID="ptc-MIR159def";	MIR159	scaffold_3	13875330	13875514	+	ACC="MI0002297"; ID="ptc-MIR319b";	MIR159	2
scaffold_3	4412270	4412429	-	ACC="MI0002243"; ID="ptc-MIR168a";	MIR168	scaffold_4	22942209	22942344	-	ACC="MI0002244"; ID="ptc-MIR168b";	MIR169	2
scaffold_6	4686630	4686733	-	ACC="MI0002279"; ID="ptc-MIR171c";	MIR171_1	scaffold_18	13216995	13224058	+	ACC="MI0002326"; ID="ptc-MIR396be";	MIR396	2
scaffold_6	4636167	4636289	+	ACC="MI0002325"; ID="ptc-MIR396a";	MIR396	scaffold_18	13216995	13224058	+	ACC="MI0002326"; ID="ptc-MIR396be";	MIR396	2
scaffold_2	15394788	15394919	+	ACC="MI0002350"; ID="ptc-MIR403a";	MIR403	scaffold_10	14828054	14828153	-	ACC="MI0002351"; ID="ptc-MIR403b";	MIR403	2
scaffold_12	11674408	11674512	-	ACC="MI0007042"; ID="ptc-MIR1446a";	MIR1446	scaffold_15	12329283	12482472	-	ACC="MI0007045"; ID="ptc-MIR1446de";	MIR1446	3
scaffold_12	11669781	11669883	-	ACC="MI0007043"; ID="ptc-MIR1446b";	MIR1446	scaffold_15	12329283	12482472	-	ACC="MI0007045"; ID="ptc-MIR1446de";	MIR1446	3
scaffold_12	11669997	11670081	-	ACC="MI0002368"; ID="ptc-MIR477a";	MIR477	scaffold_15	12329283	12482472	-	ACC="MI0007045"; ID="ptc-MIR1446de";	MIR1446	3
scaffold_12	11674627	11674711	-	ACC="MI0002369"; ID="ptc-MIR477b";	MIR477	scaffold_15	12329283	12482472	-	ACC="MI0007045"; ID="ptc-MIR1446de";	MIR1446	3
scaffold_15	4261680	4261866	+	ACC="MI0002196"; ID="ptc-MIR159b";	MIR159	scaffold_12	4086335	4086517	-	ACC="MI0002197"; ID="ptc-MIR159c";	MIR159	3
scaffold_6	167623	167722	+	ACC="MI0002205"; ID="ptc-MIR160e";	MIR160	scaffold_16	120174	6921997	+	ACC="MI0002206"; ID="ptc-MIR160fh";	MIR160	3
scaffold_12	5079325	5079431	+	ACC="MI0002209"; ID="ptc-MIR162a";	MIR162_1	scaffold_15	6727251	6727357	+	ACC="MI0002210"; ID="ptc-MIR162b";	MIR162_1	3
scaffold_6	8032134	8032295	+	ACC="MI0002213"; ID="ptc-MIR164b";	MIR164	scaffold_16	12933923	12934077	+	ACC="MI0002216"; ID="ptc-MIR164e";	MIR164	3
scaffold_5	3575879	3575969	+	ACC="MI0002239"; ID="ptc-MIR167e";	MIR167_1	scaffold_13	2408396	2408486	+	ACC="MI0002242"; ID="ptc-MIR167h";	MIR167_1	3
scaffold_1	27741711	31302565	+	ACC="MI0002267"; ID="ptc-MIR169igwq";	MIR169_1	scaffold_9	7559813	7559922	+	ACC="MI0002272"; ID="ptc-MIR169v";	MIR169_1	3
scaffold_9	1730120	1730259	-	ACC="MI0002288"; ID="ptc-MIR172b";	MIR172	scaffold_4	21285184	21285344	+	ACC="MI0002292"; ID="ptc-MIR172f";	MIR172	3
scaffold_9	7559813	7559922	+	ACC="MI0002272"; ID="ptc-MIR169v";	MIR169_1	scaffold_9	7516332	7516454	+	ACC="MI0002307"; ID="ptc-MIR390c";	MIR390	3
scaffold_18	13263742	13263841	-	ACC="MI0002280"; ID="ptc-MIR171d";	MIR171_1	scaffold_6	4636167	4636289	+	ACC="MI0002325"; ID="ptc-MIR396a";	MIR396	3
scaffold_6	25766668	25766767	+	ACC="MI0002186"; ID="ptc-MIR156c";	MIR156	scaffold_18	2189691	2189790	+	ACC="MI0002188"; ID="ptc-MIR156e";	MIR156	4
scaffold_5	11875533	11875635	-	ACC="MI0002190"; ID="ptc-MIR156g";	MIR156	scaffold_4	7938832	7938934	-	ACC="MI0002191"; ID="ptc-MIR156h";	MIR156	4
scaffold_2	13513492	13513625	+	ACC="MI0002220"; ID="ptc-MIR166c";	MIR166	scaffold_14	7398187	7412362	+	ACC="MI0002227"; ID="ptc-MIR166jk";	MIR166	4
scaffold_5	4841446	4841795	-	ACC="MI0002233"; ID="ptc-MIR166dp";	MIR166	scaffold_7	3116836	3117187	-	ACC="MI0002234"; ID="ptc-MIR166fq";	MIR166	4
scaffold_7	6023427	6023544	-	ACC="MI0002274"; ID="ptc-MIR169x";	MIR169_1	scaffold_5	6551729	6551851	+	ACC="MI0002275"; ID="ptc-MIR169y";	MIR169_1	4
scaffold_6	26618429	26618546	+	ACC="MI0002258"; ID="ptc-MIR169h";	MIR169_2	scaffold_18	3350207	3350326	-	ACC="MI0002269"; ID="ptc-MIR169s";	MIR169_2	4
scaffold_10	18369999	18370141	-	ACC="MI0002293"; ID="ptc-MIR172g";	MIR172	scaffold_8	2531029	3367256	+	ACC="MI0002295"; ID="ptc-MIR172ih";	MIR172	4
scaffold_9	7559813	7559922	+	ACC="MI0002272"; ID="ptc-MIR169v";	MIR169_1	scaffold_1	27693951	27694069	+	ACC="MI0002305"; ID="ptc-MIR390a";	MIR390	4
scaffold_6	7867985	7868090	+	ACC="MI0002306"; ID="ptc-MIR390b";	MIR390	scaffold_16	12564435	12564540	+	ACC="MI0002308"; ID="ptc-MIR390d";	MIR390	4
scaffold_11	4146730	4146849	+	ACC="MI0002332"; ID="ptc-MIR397a";	MIR397	scaffold_4	2207873	2207986	+	ACC="MI0002333"; ID="ptc-MIR397b";	MIR397	4
scaffold_9	1538579	1538722	-	ACC="MI0007035"; ID="ptc-MIR530a";	MIR530	scaffold_4	21356028	21356199	+	ACC="MI0007036"; ID="ptc-MIR530b";	MIR530	4
scaffold_12	11790900	11791004	+	ACC="MI0007044"; ID="ptc-MIR1446c";	MIR1446	scaffold_15	12329283	12482472	-	ACC="MI0007045"; ID="ptc-MIR1446de";	MIR1446	5
scaffold_13	15551280	15551475	+	ACC="MI0002298"; ID="ptc-MIR319c";	MIR159	scaffold_19	15846565	15846757	+	ACC="MI0002299"; ID="ptc-MIR319d";	MIR159	5
scaffold_1	43414059	43414160	+	ACC="MI0002201"; ID="ptc-MIR160a";	MIR160	scaffold_11	17793833	17793935	-	ACC="MI0002204"; ID="ptc-MIR160d";	MIR160	5
scaffold_8	2253371	2253468	-	ACC="MI0002202"; ID="ptc-MIR160b";	MIR160	scaffold_10	19585212	19585309	+	ACC="MI0002203"; ID="ptc-MIR160c";	MIR160	5
scaffold_2	16570527	16570611	+	ACC="MI0002212"; ID="ptc-MIR164a";	MIR164	scaffold_14	9081111	9081209	+	ACC="MI0002215"; ID="ptc-MIR164d";	MIR164	5
scaffold_12	2466416	2466518	-	ACC="MI0002226"; ID="ptc-MIR166i";	MIR166	scaffold_15	541777	541873	-	ACC="MI0002229"; ID="ptc-MIR166l";	MIR166	5
scaffold_6	4686630	4686733	-	ACC="MI0002279"; ID="ptc-MIR171c";	MIR171_1	scaffold_18	13263742	13263841	-	ACC="MI0002280"; ID="ptc-MIR171d";	MIR171_1	5
scaffold_15	654599	654710	+	ACC="MI0007032"; ID="ptc-MIR171l";	MIR171_2	scaffold_12	2197358	2201626	-	ACC="MI0007033"; ID="ptc-MIR171mn";	MIR171_2	5
scaffold_8	1941920	1942048	+	ACC="MI0002287"; ID="ptc-MIR172a";	MIR172	scaffold_10	19900042	19900169	-	ACC="MI0002289"; ID="ptc-MIR172c";	MIR172	5
scaffold_1	27741711	31302565	+	ACC="MI0002267"; ID="ptc-MIR169igwq";	MIR169_1	scaffold_9	7516332	7516454	+	ACC="MI0002307"; ID="ptc-MIR390c";	MIR390	5
scaffold_10	12908656	12908780	+	ACC="MI0002363"; ID="ptc-MIR475c";	MIR475	scaffold_8	7964193	7964295	-	ACC="MI0002364"; ID="ptc-MIR475d";	MIR475	5
scaffold_14	6873183	6873282	+	ACC="MI0002356"; ID="ptc-MIR473a";	MIR477	scaffold_2	12824973	12825072	+	ACC="MI0002357"; ID="ptc-MIR473b";	MIR477	5
scaffold_8	9316673	9316761	-	ACC="MI0007037"; ID="ptc-MIR1444a";	MIR1444	scaffold_10	11417599	11417683	+	ACC="MI0007039"; ID="ptc-MIR1444c";	MIR1444	6
scaffold_6	19089414	19089514	-	ACC="MI0002184"; ID="ptc-MIR156a";	MIR156	scaffold_18	12448484	12448584	-	ACC="MI0002189"; ID="ptc-MIR156f";	MIR156	6
scaffold_2	2744789	2744894	+	ACC="MI0002219"; ID="ptc-MIR166b";	MIR166	scaffold_5	22785312	22785417	-	ACC="MI0002222"; ID="ptc-MIR166e";	MIR166	6
scaffold_10	10015916	10016002	-	ACC="MI0002240"; ID="ptc-MIR167f";	MIR167_1	scaffold_8	10561904	10561989	+	ACC="MI0002241"; ID="ptc-MIR167g";	MIR167_1	6
scaffold_6	5556636	5569400	-	ACC="MI0002270"; ID="ptc-MIR169td";	MIR169_2	scaffold_18	14336755	14347220	-	ACC="MI0002246"; ID="ptc-MIR169'aa'nz";	MIR169_2	6
scaffold_1	27693951	27694069	+	ACC="MI0002305"; ID="ptc-MIR390a";	MIR390	scaffold_9	7516332	7516454	+	ACC="MI0002307"; ID="ptc-MIR390c";	MIR390	6
scaffold_8	3747076	3747160	+	ACC="MI0002309"; ID="ptc-MIR393a";	MIR393	scaffold_10	17888037	17888120	-	ACC="MI0002310"; ID="ptc-MIR393b";	MIR393	6
scaffold_2	831734	831880	-	ACC="MI0002313"; ID="ptc-MIR394a";	MIR394	scaffold_5	24701276	24701422	+	ACC="MI0002314"; ID="ptc-MIR394b";	MIR394	6
scaffold_6	8406701	8410922	+	ACC="MI0002317"; ID="ptc-MIR395cd";	MIR395	scaffold_16	13792278	13797972	-	ACC="MI0002319"; ID="ptc-MIR395egi";	MIR395	6
scaffold_10	14828054	14828153	-	ACC="MI0002351"; ID="ptc-MIR403b";	MIR403	scaffold_8	6485433	6485511	+	ACC="MI0005115"; ID="ptc-MIR403c";	MIR403	6
scaffold_2	3062198	3064883	-	ACC="MI0002235"; ID="ptc-MIR167ab";	MIR167_1	scaffold_5	22447920	22458250	+	ACC="MI0002238"; ID="ptc-MIR167dc";	MIR167_1	7
scaffold_4	4599656	4640254	+	ACC="MI0002343"; ID="ptc-MIR399fdbg";	MIR399	scaffold_11	7754550	7754661	+	ACC="MI0002347"; ID="ptc-MIR399j";	MIR399	7
scaffold_12	11044609	11044708	+	ACC="MI0002283"; ID="ptc-MIR171g";	MIR171_1	scaffold_15	11748061	11748160	+	ACC="MI0002284"; ID="ptc-MIR171h";	MIR171_1	8
